# Supplementary material for: 1-{(Z)-[2-Meth­oxy-5-(trifluoro­meth­yl)anilino]methyl­idene}naphthalen-2(1H)-one
Source: Acta Crystallogr Sect E Struct Rep Online. 2013 Jan 4;69(Pt 2):o163. doi: 10.1107/S1600536812051410 (PMC3569228; doi:10.1107/S1600536812051410)
Supplement: Supplementary file 1 [file e-69-0o163-sup1.cif]

##############################################################################
#                                                                            #
# This CIF contains the data in a paper accepted for publication in          #
# Acta Crystallographica Section E. It conforms to the requirements of       #
# Notes for Authors for Acta Crystallographica Section E, and has been       #
# peer reviewed under the auspices of the IUCr Commission on Journals.       #
#                                                                            #
# Full details of the Crystallographic Information File format               #
# are given in the paper "The Crystallographic Information File (CIF):       #
# a New Standard Archive File for Crystallography" by S. R. Hall, F. H.      #
# Allen and I. D. Brown [Acta Cryst. (1991), A47, 655-685].                  #
#                                                                            #
# The current version of the core CIF dictionary is obtainable from          #
# ftp://ftp.iucr.org/pub/cif_core.dic.                                       #
#                                                                            #
# Software is freely available for graphical display of the structure(s)     #
# in this CIF. For information consult the CIF software page                 #
# http://www.iucr.org/resources/cif/software.                                #
#                                                                            #
# This file may be used for bona fide research purposes within the           #
# scientific community so long as proper attribution is given to the journal # 
# article from which it was obtained.                                        #
#                                                                            #
##############################################################################
data_I
_audit_creation_method     SHELXL-97
_chemical_name_systematic
;
1-{(<i>Z</i>)-[2-Methoxy-5-(trifluoromethyl)anilino]methylidene}naphthalen-
2(1<i>H</i>)-one
;
_chemical_name_common     ?
_chemical_formula_moiety     'C19 H14 F3 N O2'
_chemical_formula_sum     'C19 H14 F3 N O2'
_chemical_formula_iupac     'C19 H14 F3 N O2'
_chemical_formula_weight     345.31
_chemical_melting_point     ?
_symmetry_cell_setting     monoclinic
_symmetry_space_group_name_H-M     'P 21/c'
_symmetry_space_group_name_Hall     '-P 2ybc'
loop_
    _symmetry_equiv_pos_as_xyz
    'x, y, z'
    '-x, y+1/2, -z+1/2'
    '-x, -y, -z'
    'x, -y-1/2, z-1/2'
_cell_length_a     16.3922(10)
_cell_length_b     5.7201(2)
_cell_length_c     17.7632(10)
_cell_angle_alpha     90.00
_cell_angle_beta     106.284(5)
_cell_angle_gamma     90.00
_cell_volume     1598.75(14)
_cell_formula_units_Z     4
_cell_measurement_reflns_used     15281
_cell_measurement_theta_min     1.49
_cell_measurement_theta_max     28.03
_cell_measurement_temperature     296(2)
_exptl_crystal_description     'prism'
_exptl_crystal_colour     'brown'
_exptl_crystal_size_max     0.580
_exptl_crystal_size_mid     0.350
_exptl_crystal_size_min     0.130
_exptl_crystal_density_diffrn     1.435
_exptl_crystal_density_meas     ?
_exptl_crystal_density_method     'not measured'
_exptl_crystal_F_000     712
_exptl_absorpt_coefficient_mu     0.117
_exptl_absorpt_correction_type     integration
_exptl_absorpt_process_details     '(X-RED32; Stoe & Cie, 2002)'
_exptl_absorpt_correction_T_min     0.9489
_exptl_absorpt_correction_T_max     0.9835
_exptl_special_details     ?
_diffrn_ambient_temperature     296(2)
_diffrn_radiation_type     MoK\a
_diffrn_radiation_wavelength     0.71073
_diffrn_radiation_source     'fine-focus sealed tube'
_diffrn_radiation_monochromator     graphite
_diffrn_measurement_device_type     'Stoe IPDSII'
_diffrn_measurement_method     '\w scans'
_diffrn_detector_area_resol_mean     6.67
_diffrn_reflns_number     19794
_diffrn_reflns_av_R_equivalents     0.0567
_diffrn_reflns_av_sigmaI/netI     0.0472
_diffrn_reflns_theta_min     2.38
_diffrn_reflns_theta_max     26.00
_diffrn_reflns_theta_full     26.00
_diffrn_measured_fraction_theta_max     1.000
_diffrn_measured_fraction_theta_full     1.000
_diffrn_reflns_limit_h_min     -20
_diffrn_reflns_limit_h_max     20
_diffrn_reflns_limit_k_min     -7
_diffrn_reflns_limit_k_max     7
_diffrn_reflns_limit_l_min     -21
_diffrn_reflns_limit_l_max     21
_diffrn_standards_number     0
_diffrn_standards_interval_count     0
_diffrn_standards_interval_time     ?
_diffrn_standards_decay_%     0
_refine_special_details
;
 Refinement of F^2^ against ALL reflections.  The weighted R-factor wR and
 goodness of fit S are based on F^2^, conventional R-factors R are based
 on F, with F set to zero for negative F^2^. The threshold expression of
 F^2^ > 2sigma(F^2^) is used only for calculating R-factors(gt) etc. and is
 not relevant to the choice of reflections for refinement.  R-factors based
 on F^2^ are statistically about twice as large as those based on F, and R-
 factors based on ALL data will be even larger.
;
_reflns_number_total     3129
_reflns_number_gt     1722
_reflns_threshold_expression     I>2\s(I)
_refine_ls_structure_factor_coef     Fsqd
_refine_ls_matrix_type     full
_refine_ls_R_factor_all     0.1122
_refine_ls_R_factor_gt     0.0480
_refine_ls_wR_factor_gt     0.0812
_refine_ls_wR_factor_ref     0.0969
_refine_ls_goodness_of_fit_ref     0.948
_refine_ls_restrained_S_all     1.020
_refine_ls_number_reflns     3129
_refine_ls_number_parameters     258
_refine_ls_number_restraints     72
_refine_ls_hydrogen_treatment     mixed
_refine_ls_weighting_scheme     calc
_refine_ls_weighting_details
                 'calc w=1/[\s^2^(Fo^2^)+(0.0399P)^2^] where P=(Fo^2^+2Fc^2^)/3'
_atom_sites_solution_hydrogens     geom
_atom_sites_solution_primary     direct
_atom_sites_solution_secondary     difmap
_refine_ls_shift/su_max     0.000
_refine_ls_shift/su_mean     0.000
_refine_diff_density_max     0.146
_refine_diff_density_min     -0.167
_refine_ls_extinction_method     none
_refine_ls_extinction_coef     ?
loop_
    _atom_type_symbol
    _atom_type_description
    _atom_type_scat_dispersion_real
    _atom_type_scat_dispersion_imag
    _atom_type_scat_source
    'C' 'C' 0.0033 0.0016
                         'International Tables Vol C Tables 4.2.6.8 and 6.1.1.4'
    'H' 'H' 0.0000 0.0000
                         'International Tables Vol C Tables 4.2.6.8 and 6.1.1.4'
    'F' 'F' 0.0171 0.0103
                         'International Tables Vol C Tables 4.2.6.8 and 6.1.1.4'
    'N' 'N' 0.0061 0.0033
                         'International Tables Vol C Tables 4.2.6.8 and 6.1.1.4'
    'O' 'O' 0.0106 0.0060
                         'International Tables Vol C Tables 4.2.6.8 and 6.1.1.4'
_computing_data_collection     'X-AREA (Stoe & Cie, 2002)'
_computing_cell_refinement     'X-AREA (Stoe & Cie, 2002)'
_computing_data_reduction     'X-RED32 (Stoe & Cie, 2002)'
_computing_structure_solution     'SHELXS97 (Sheldrick, 2008)'
_computing_structure_refinement     'SHELXL97 (Sheldrick, 2008)'
_computing_molecular_graphics     'ORTEP-3 for Windows (Farrugia, 2012)'
_computing_publication_material     'WinGX (Farrugia, 2012)'
loop_
    _atom_site_type_symbol
    _atom_site_label
    _atom_site_fract_x
    _atom_site_fract_y
    _atom_site_fract_z
    _atom_site_U_iso_or_equiv
    _atom_site_adp_type
    _atom_site_calc_flag
    _atom_site_refinement_flags
    _atom_site_occupancy
    _atom_site_symmetry_multiplicity
    _atom_site_disorder_assembly
    _atom_site_disorder_group
    C C1 0.17645(13) 0.2354(4) 0.18859(12) 0.0443(6) Uani d . 1 1 . .
    C C2 0.15233(15) 0.1866(5) 0.10590(13) 0.0527(6) Uani d . 1 1 . .
    C C3 0.10170(16) -0.0181(5) 0.07934(13) 0.0589(7) Uani d . 1 1 . .
    H H3 0.0853 -0.0530 0.0261 0.071 Uiso calc R 1 1 . .
    C C4 0.07736(15) -0.1601(5) 0.12881(13) 0.0573(7) Uani d . 1 1 . .
    H H4 0.0450 -0.2913 0.1088 0.069 Uiso calc R 1 1 . .
    C C5 0.09943(13) -0.1173(4) 0.21140(13) 0.0459(6) Uani d . 1 1 . .
    C C6 0.07423(15) -0.2706(4) 0.26206(14) 0.0568(6) Uani d . 1 1 . .
    H H6 0.0436 -0.4041 0.2417 0.068 Uiso calc R 1 1 . .
    C C7 0.09358(16) -0.2288(5) 0.34056(14) 0.0625(7) Uani d . 1 1 . .
    H H7 0.0765 -0.3326 0.3735 0.075 Uiso calc R 1 1 . .
    C C8 0.13909(17) -0.0297(5) 0.37078(13) 0.0611(7) Uani d . 1 1 . .
    H H8 0.1519 0.0010 0.4242 0.073 Uiso calc R 1 1 . .
    C C9 0.16550(15) 0.1225(4) 0.32305(12) 0.0543(6) Uani d . 1 1 . .
    H H9 0.1960 0.2550 0.3447 0.065 Uiso calc R 1 1 . .
    C C10 0.14750(13) 0.0831(4) 0.24208(12) 0.0424(5) Uani d . 1 1 . .
    C C11 0.22965(14) 0.4238(4) 0.21675(13) 0.0466(6) Uani d . 1 1 . .
    H H11 0.2449 0.4530 0.2704 0.056 Uiso calc R 1 1 . .
    C C12 0.31391(14) 0.7553(4) 0.19682(13) 0.0470(6) Uani d . 1 1 . .
    C C13 0.33425(15) 0.8888(4) 0.13842(13) 0.0518(6) Uani d . 1 1 . .
    C C14 0.38600(16) 1.0818(5) 0.15828(15) 0.0611(7) Uani d . 1 1 . .
    H H14 0.3995 1.1696 0.1194 0.073 Uiso calc R 1 1 . .
    C C15 0.41778(15) 1.1448(5) 0.23597(16) 0.0616(7) Uani d . 1 1 . .
    H H15 0.4525 1.2757 0.2492 0.074 Uiso calc R 1 1 . .
    C C16 0.39861(15) 1.0159(4) 0.29414(14) 0.0526(6) Uani d . 1 1 A .
    C C17 0.34681(14) 0.8209(4) 0.27413(13) 0.0531(6) Uani d . 1 1 . .
    H H17 0.3341 0.7330 0.3134 0.064 Uiso calc R 1 1 . .
    C C18 0.43282(19) 1.0816(6) 0.37746(17) 0.0706(8) Uani d D 1 1 . .
    C C19 0.3127(2) 0.9460(5) 0.00083(15) 0.0800(9) Uani d . 1 1 . .
    H H19A 0.2853 0.8708 -0.0480 0.120 Uiso calc R 1 1 . .
    H H19B 0.3725 0.9578 0.0066 0.120 Uiso calc R 1 1 . .
    H H19C 0.2893 1.0997 0.0014 0.120 Uiso calc R 1 1 . .
    F F1A 0.3844(4) 1.0304(15) 0.4230(2) 0.112(2) Uani d PDU 0.668(9) 1 A 1
    F F2A 0.5162(2) 1.0948(14) 0.3989(3) 0.1156(18) Uani d PDU 0.668(9) 1 A 1
    F F3A 0.4413(6) 1.3154(9) 0.3887(3) 0.139(2) Uani d PDU 0.668(9) 1 A 1
    F F1B 0.4342(10) 0.897(2) 0.4242(4) 0.108(4) Uani d PDU 0.332(9) 1 A 2
    F F2B 0.4937(8) 0.945(3) 0.4172(5) 0.113(4) Uani d PDU 0.332(9) 1 A 2
    F F3B 0.3934(8) 1.252(3) 0.3936(6) 0.126(5) Uani d PDU 0.332(9) 1 A 2
    N N1 0.25997(12) 0.5641(3) 0.17194(11) 0.0489(5) Uani d . 1 1 . .
    O O1 0.17545(12) 0.3149(3) 0.05715(9) 0.0707(5) Uani d . 1 1 . .
    O O2 0.29915(11) 0.8115(3) 0.06414(9) 0.0651(5) Uani d . 1 1 . .
    H H1 0.2375(18) 0.521(5) 0.1153(17) 0.100(10) Uiso d . 1 1 . .
loop_
    _atom_site_aniso_label
    _atom_site_aniso_U_11
    _atom_site_aniso_U_22
    _atom_site_aniso_U_33
    _atom_site_aniso_U_12
    _atom_site_aniso_U_13
    _atom_site_aniso_U_23
    C1 0.0468(13) 0.0434(15) 0.0421(12) 0.0046(11) 0.0116(10) 0.0010(11)
    C2 0.0547(14) 0.0570(16) 0.0451(13) 0.0073(13) 0.0120(11) 0.0037(13)
    C3 0.0589(16) 0.0727(19) 0.0403(12) 0.0039(14) 0.0064(11) -0.0073(13)
    C4 0.0540(15) 0.0602(17) 0.0557(15) -0.0027(13) 0.0117(12) -0.0125(13)
    C5 0.0426(13) 0.0439(14) 0.0516(13) 0.0045(11) 0.0141(10) -0.0030(11)
    C6 0.0534(15) 0.0492(16) 0.0699(16) -0.0039(12) 0.0207(13) -0.0024(13)
    C7 0.0706(17) 0.0593(18) 0.0631(16) -0.0044(15) 0.0281(13) 0.0099(14)
    C8 0.0710(17) 0.0699(19) 0.0436(13) -0.0054(15) 0.0179(12) 0.0046(13)
    C9 0.0596(15) 0.0574(17) 0.0458(13) -0.0090(13) 0.0144(11) -0.0018(12)
    C10 0.0391(12) 0.0447(14) 0.0431(12) 0.0036(11) 0.0113(9) 0.0015(11)
    C11 0.0485(13) 0.0489(15) 0.0447(12) 0.0066(12) 0.0167(11) 0.0070(12)
    C12 0.0470(13) 0.0420(14) 0.0551(14) 0.0081(12) 0.0195(11) 0.0077(12)
    C13 0.0521(14) 0.0543(17) 0.0534(15) 0.0044(12) 0.0221(12) 0.0049(12)
    C14 0.0652(16) 0.0610(18) 0.0643(17) -0.0004(15) 0.0298(13) 0.0125(14)
    C15 0.0542(16) 0.0566(17) 0.0786(18) -0.0081(13) 0.0259(14) 0.0024(15)
    C16 0.0476(14) 0.0523(16) 0.0598(15) -0.0011(12) 0.0180(11) 0.0005(13)
    C17 0.0549(14) 0.0540(16) 0.0538(14) 0.0009(13) 0.0206(12) 0.0088(12)
    C18 0.065(2) 0.070(2) 0.077(2) -0.0131(18) 0.0216(16) -0.0105(18)
    C19 0.099(2) 0.090(2) 0.0601(16) -0.0002(18) 0.0382(15) 0.0151(16)
    F1A 0.114(3) 0.164(5) 0.0654(19) -0.055(3) 0.036(2) -0.023(2)
    F2A 0.072(2) 0.171(5) 0.091(2) -0.037(3) 0.0024(16) -0.023(3)
    F3A 0.222(6) 0.094(3) 0.104(3) -0.050(4) 0.048(4) -0.029(2)
    F1B 0.144(8) 0.118(6) 0.058(3) -0.058(6) 0.024(5) 0.008(4)
    F2B 0.086(6) 0.154(8) 0.080(5) 0.052(6) -0.006(4) -0.029(5)
    F3B 0.129(7) 0.140(9) 0.100(5) 0.047(6) 0.018(5) -0.061(6)
    N1 0.0534(12) 0.0474(13) 0.0470(11) 0.0008(10) 0.0156(9) 0.0033(10)
    O1 0.0933(14) 0.0756(13) 0.0442(9) -0.0021(11) 0.0208(9) 0.0103(9)
    O2 0.0776(12) 0.0706(13) 0.0525(10) -0.0053(10) 0.0273(9) 0.0083(9)
_geom_special_details
;
 All esds (except the esd in the dihedral angle between two l.s. planes)
 are estimated using the full covariance matrix.  The cell esds are taken
 into account individually in the estimation of esds in distances, angles
 and torsion angles; correlations between esds in cell parameters are only
 used when they are defined by crystal symmetry.  An approximate (isotropic)
 treatment of cell esds is used for estimating esds involving l.s. planes.
;
loop_
    _geom_bond_atom_site_label_1
    _geom_bond_atom_site_label_2
    _geom_bond_site_symmetry_2
    _geom_bond_distance
    _geom_bond_publ_flag
    C1 C11 . 1.388(3) ?
    C1 C2 . 1.437(3) ?
    C1 C10 . 1.463(3) ?
    C2 O1 . 1.272(3) ?
    C2 C3 . 1.436(3) ?
    C3 C4 . 1.337(3) ?
    C3 H3 . 0.9300 ?
    C4 C5 . 1.430(3) ?
    C4 H4 . 0.9300 ?
    C5 C6 . 1.399(3) ?
    C5 C10 . 1.411(3) ?
    C6 C7 . 1.362(3) ?
    C6 H6 . 0.9300 ?
    C7 C8 . 1.385(3) ?
    C7 H7 . 0.9300 ?
    C8 C9 . 1.367(3) ?
    C8 H8 . 0.9300 ?
    C9 C10 . 1.403(3) ?
    C9 H9 . 0.9300 ?
    C11 N1 . 1.322(3) ?
    C11 H11 . 0.9300 ?
    C12 C17 . 1.379(3) ?
    C12 N1 . 1.398(3) ?
    C12 C13 . 1.402(3) ?
    C13 O2 . 1.357(3) ?
    C13 C14 . 1.377(3) ?
    C14 C15 . 1.379(3) ?
    C14 H14 . 0.9300 ?
    C15 C16 . 1.376(3) ?
    C15 H15 . 0.9300 ?
    C16 C17 . 1.387(3) ?
    C16 C18 . 1.477(4) ?
    C17 H17 . 0.9300 ?
    C18 F3B . 1.248(8) ?
    C18 F2B . 1.308(8) ?
    C18 F1A . 1.315(4) ?
    C18 F2A . 1.315(4) ?
    C18 F1B . 1.339(8) ?
    C18 F3A . 1.354(5) ?
    C19 O2 . 1.430(3) ?
    C19 H19A . 0.9600 ?
    C19 H19B . 0.9600 ?
    C19 H19C . 0.9600 ?
    F2A F3A . 1.735(10) ?
    F1B F2B . 1.05(2) ?
    N1 H1 . 1.00(3) ?
loop_
    _geom_angle_atom_site_label_1
    _geom_angle_atom_site_label_2
    _geom_angle_atom_site_label_3
    _geom_angle_site_symmetry_1
    _geom_angle_site_symmetry_3
    _geom_angle
    _geom_angle_publ_flag
    C11 C1 C2 . . 119.0(2) ?
    C11 C1 C10 . . 120.90(19) ?
    C2 C1 C10 . . 120.1(2) ?
    O1 C2 C3 . . 120.1(2) ?
    O1 C2 C1 . . 122.3(2) ?
    C3 C2 C1 . . 117.5(2) ?
    C4 C3 C2 . . 122.1(2) ?
    C4 C3 H3 . . 119.0 ?
    C2 C3 H3 . . 119.0 ?
    C3 C4 C5 . . 122.3(2) ?
    C3 C4 H4 . . 118.9 ?
    C5 C4 H4 . . 118.9 ?
    C6 C5 C10 . . 119.6(2) ?
    C6 C5 C4 . . 121.1(2) ?
    C10 C5 C4 . . 119.2(2) ?
    C7 C6 C5 . . 121.5(2) ?
    C7 C6 H6 . . 119.3 ?
    C5 C6 H6 . . 119.3 ?
    C6 C7 C8 . . 119.1(2) ?
    C6 C7 H7 . . 120.4 ?
    C8 C7 H7 . . 120.4 ?
    C9 C8 C7 . . 120.9(2) ?
    C9 C8 H8 . . 119.6 ?
    C7 C8 H8 . . 119.6 ?
    C8 C9 C10 . . 121.4(2) ?
    C8 C9 H9 . . 119.3 ?
    C10 C9 H9 . . 119.3 ?
    C9 C10 C5 . . 117.4(2) ?
    C9 C10 C1 . . 123.9(2) ?
    C5 C10 C1 . . 118.73(19) ?
    N1 C11 C1 . . 124.0(2) ?
    N1 C11 H11 . . 118.0 ?
    C1 C11 H11 . . 118.0 ?
    C17 C12 N1 . . 124.3(2) ?
    C17 C12 C13 . . 118.8(2) ?
    N1 C12 C13 . . 116.9(2) ?
    O2 C13 C14 . . 125.0(2) ?
    O2 C13 C12 . . 114.7(2) ?
    C14 C13 C12 . . 120.3(2) ?
    C13 C14 C15 . . 119.9(2) ?
    C13 C14 H14 . . 120.0 ?
    C15 C14 H14 . . 120.0 ?
    C16 C15 C14 . . 120.7(2) ?
    C16 C15 H15 . . 119.7 ?
    C14 C15 H15 . . 119.7 ?
    C15 C16 C17 . . 119.4(2) ?
    C15 C16 C18 . . 120.9(3) ?
    C17 C16 C18 . . 119.7(2) ?
    C12 C17 C16 . . 121.0(2) ?
    C12 C17 H17 . . 119.5 ?
    C16 C17 H17 . . 119.5 ?
    F3B C18 F2B . . 135.2(6) ?
    F1A C18 F2A . . 126.4(4) ?
    F3B C18 F1B . . 113.3(7) ?
    F2B C18 F1B . . 46.8(11) ?
    F1A C18 F3A . . 100.6(4) ?
    F2A C18 F3A . . 81.1(6) ?
    F3B C18 C16 . . 110.7(5) ?
    F2B C18 C16 . . 114.0(4) ?
    F1A C18 C16 . . 115.8(3) ?
    F2A C18 C16 . . 112.1(3) ?
    F1B C18 C16 . . 110.9(4) ?
    F3A C18 C16 . . 113.2(4) ?
    O2 C19 H19A . . 109.5 ?
    O2 C19 H19B . . 109.5 ?
    H19A C19 H19B . . 109.5 ?
    O2 C19 H19C . . 109.5 ?
    H19A C19 H19C . . 109.5 ?
    H19B C19 H19C . . 109.5 ?
    C18 F2A F3A . . 50.4(3) ?
    C18 F3A F2A . . 48.5(3) ?
    F2B F1B C18 . . 65.0(8) ?
    F1B F2B C18 . . 68.1(8) ?
    C11 N1 C12 . . 126.6(2) ?
    C11 N1 H1 . . 111.3(17) ?
    C12 N1 H1 . . 122.1(17) ?
    C13 O2 C19 . . 118.2(2) ?
loop_
    _geom_torsion_atom_site_label_1
    _geom_torsion_atom_site_label_2
    _geom_torsion_atom_site_label_3
    _geom_torsion_atom_site_label_4
    _geom_torsion_site_symmetry_1
    _geom_torsion_site_symmetry_2
    _geom_torsion_site_symmetry_3
    _geom_torsion_site_symmetry_4
    _geom_torsion
    _geom_torsion_publ_flag
    C11 C1 C2 O1 . . . . -2.7(3) ?
    C10 C1 C2 O1 . . . . 179.5(2) ?
    C11 C1 C2 C3 . . . . 176.1(2) ?
    C10 C1 C2 C3 . . . . -1.7(3) ?
    O1 C2 C3 C4 . . . . 178.8(2) ?
    C1 C2 C3 C4 . . . . -0.1(3) ?
    C2 C3 C4 C5 . . . . 0.5(4) ?
    C3 C4 C5 C6 . . . . -179.0(2) ?
    C3 C4 C5 C10 . . . . 0.9(3) ?
    C10 C5 C6 C7 . . . . 1.3(3) ?
    C4 C5 C6 C7 . . . . -178.7(2) ?
    C5 C6 C7 C8 . . . . 0.1(4) ?
    C6 C7 C8 C9 . . . . -0.8(4) ?
    C7 C8 C9 C10 . . . . 0.1(4) ?
    C8 C9 C10 C5 . . . . 1.3(3) ?
    C8 C9 C10 C1 . . . . -177.9(2) ?
    C6 C5 C10 C9 . . . . -2.0(3) ?
    C4 C5 C10 C9 . . . . 178.0(2) ?
    C6 C5 C10 C1 . . . . 177.3(2) ?
    C4 C5 C10 C1 . . . . -2.7(3) ?
    C11 C1 C10 C9 . . . . 4.5(3) ?
    C2 C1 C10 C9 . . . . -177.7(2) ?
    C11 C1 C10 C5 . . . . -174.70(19) ?
    C2 C1 C10 C5 . . . . 3.1(3) ?
    C2 C1 C11 N1 . . . . 0.2(3) ?
    C10 C1 C11 N1 . . . . 178.1(2) ?
    C17 C12 C13 O2 . . . . 180.0(2) ?
    N1 C12 C13 O2 . . . . -0.8(3) ?
    C17 C12 C13 C14 . . . . -0.1(3) ?
    N1 C12 C13 C14 . . . . 179.0(2) ?
    O2 C13 C14 C15 . . . . 179.6(2) ?
    C12 C13 C14 C15 . . . . -0.2(4) ?
    C13 C14 C15 C16 . . . . 0.3(4) ?
    C14 C15 C16 C17 . . . . 0.0(4) ?
    C14 C15 C16 C18 . . . . 179.6(2) ?
    N1 C12 C17 C16 . . . . -178.7(2) ?
    C13 C12 C17 C16 . . . . 0.4(3) ?
    C15 C16 C17 C12 . . . . -0.4(3) ?
    C18 C16 C17 C12 . . . . 180.0(2) ?
    C15 C16 C18 F3B . . . . 76.5(10) ?
    C17 C16 C18 F3B . . . . -103.8(10) ?
    C15 C16 C18 F2B . . . . -106.0(11) ?
    C17 C16 C18 F2B . . . . 73.6(11) ?
    C15 C16 C18 F1A . . . . 149.0(5) ?
    C17 C16 C18 F1A . . . . -31.4(6) ?
    C15 C16 C18 F2A . . . . -55.9(5) ?
    C17 C16 C18 F2A . . . . 123.7(5) ?
    C15 C16 C18 F1B . . . . -156.9(9) ?
    C17 C16 C18 F1B . . . . 22.8(10) ?
    C15 C16 C18 F3A . . . . 33.6(6) ?
    C17 C16 C18 F3A . . . . -146.8(5) ?
    F3B C18 F2A F3A . . . . -17.8(9) ?
    F2B C18 F2A F3A . . . . -145.9(6) ?
    F1A C18 F2A F3A . . . . -96.6(6) ?
    F1B C18 F2A F3A . . . . -135.1(6) ?
    C16 C18 F2A F3A . . . . 111.5(4) ?
    F3B C18 F3A F2A . . . . 154.8(11) ?
    F2B C18 F3A F2A . . . . 27.3(7) ?
    F1A C18 F3A F2A . . . . 125.6(4) ?
    F1B C18 F3A F2A . . . . 83.5(10) ?
    C16 C18 F3A F2A . . . . -110.3(4) ?
    F3B C18 F1B F2B . . . . -131.0(8) ?
    F1A C18 F1B F2B . . . . -149.5(8) ?
    F2A C18 F1B F2B . . . . -10.6(7) ?
    F3A C18 F1B F2B . . . . -89.7(11) ?
    C16 C18 F1B F2B . . . . 103.9(6) ?
    F3B C18 F2B F1B . . . . 79.9(17) ?
    F1A C18 F2B F1B . . . . 22.7(7) ?
    F2A C18 F2B F1B . . . . 165.1(10) ?
    F3A C18 F2B F1B . . . . 126.0(8) ?
    C16 C18 F2B F1B . . . . -96.7(8) ?
    C1 C11 N1 C12 . . . . -179.7(2) ?
    C17 C12 N1 C11 . . . . 2.8(3) ?
    C13 C12 N1 C11 . . . . -176.3(2) ?
    C14 C13 O2 C19 . . . . -3.5(3) ?
    C12 C13 O2 C19 . . . . 176.4(2) ?
loop_
    _geom_hbond_atom_site_label_D
    _geom_hbond_atom_site_label_H
    _geom_hbond_atom_site_label_A
    _geom_hbond_site_symmetry_A
    _geom_hbond_distance_DH
    _geom_hbond_distance_HA
    _geom_hbond_distance_DA
    _geom_hbond_angle_DHA
    C8 H8 O1 4_566 0.93 2.51 3.423(3) 165.7
    N1 H1 O1 . 1.00(3) 1.70(3) 2.554(3) 140(2)
data_global
_journal_date_recd_electronic     2012-12-04
_journal_date_accepted     2012-12-20
_journal_name_full     'Acta Crystallographica, Section E'
_journal_year     2013
_journal_volume     69
_journal_issue      2
_journal_page_first     o163
_journal_page_last     o163
_journal_paper_category     QO
_journal_paper_doi     10.1107/S1600536812051410
_journal_coeditor_code     FY2084
_publ_contact_author
;
        G\"okhan Alpaslan
        Department of Medical Services
        and Techniques
        Vocational School of Health Services
        Giresun University
        TR-28200 Giresun
        Turkey
;
_publ_contact_author_email     gokhan.alpaslan@giresun.edu.tr
_publ_section_title
;\
1-{(<i>Z</i>)-[2-Methoxy-5-(trifluoromethyl)anilino]methylidene}naphthalen-\
2(1<i>H</i>)-one
;
loop_
    _publ_author_name
    _publ_author_address
    'Karg\?il\?i, Hakan'
;   Department of Physics
    Faculty of Arts and Science
    Ondokuz May\?is University
    TR-55139 Kurupelit-Samsun
    Turkey
;
    'Alaman A\<gar, Ay\,sen'
;   Department of Chemistry
    Faculty of Arts and Science
    Ondokuz May\?is University
    TR-55139 Kurupelit-Samsun
    Turkey
;
    'Alpaslan, G\"okhan'
;    Department of Medical Services
     and Techniques
     Vocational School of Health Services
     Giresun University
     TR-28200 Giresun
     Turkey
;
    'B\"uy\"ukg\"ung\"or, Orhan'
;   Department of Physics
    Faculty of Arts and Science
    Ondokuz May\?is University
    TR-55139 Kurupelit-Samsun
    Turkey
;
    'Erd\"onmez, Ahmet'
;   Department of Physics
    Faculty of Arts and Science
    Ondokuz May\?is University
    TR-55139 Kurupelit-Samsun
    Turkey
;
_iucr_refine_instructions_details
;
TITL hakank2 in P 21/c
CELL  0.71073  16.3922   5.7201  17.7632   90.000  106.284   90.000
ZERR     4.00   0.0010   0.0002   0.0010    0.000    0.005    0.000
LATT   1
SYMM  - X, 1/2 + Y, 1/2 - Z
SFAC  C    H    F    N    O
UNIT  76   56   12   4    8
MERG   2
OMIT    -4.00  52.00
SIMU     0.040   0.080   1.700 F1A F2A F3A F1B F2B F3B
DFIX 1.322 0.015 C18 F1A C18 F2A C18 F3A C18 F1B C18 F2B C18 F3B
ISOR     0.0100 F1A F2A F3A F1B F2B F3B
FMAP   2
PLAN   20
ACTA
EQIV $1 X,1/2-Y, 1/2+Z
HTAB C8 O1_$1
HTAB N1 O1
BOND   $H
CONF
L.S.  24
WGHT    0.039900
FVAR       0.49248   0.66844
C1    1    0.176450    0.235423    0.188586    11.00000    0.04685    0.04341 =
         0.04205    0.00102    0.01165    0.00459
C2    1    0.152331    0.186559    0.105905    11.00000    0.05470    0.05703 =
         0.04513    0.00371    0.01201    0.00734
C3    1    0.101702   -0.018120    0.079344    11.00000    0.05895    0.07273 =
         0.04034   -0.00726    0.00644    0.00391
AFIX  43
H3    2    0.085332   -0.052974    0.026069    11.00000   -1.20000
AFIX   0
C4    1    0.077364   -0.160130    0.128805    11.00000    0.05395    0.06018 =
         0.05566   -0.01251    0.01175   -0.00268
AFIX  43
H4    2    0.044973   -0.291261    0.108815    11.00000   -1.20000
AFIX   0
C5    1    0.099425   -0.117337    0.211403    11.00000    0.04263    0.04386 =
         0.05164   -0.00299    0.01406    0.00447
C6    1    0.074233   -0.270623    0.262059    11.00000    0.05338    0.04924 =
         0.06993   -0.00243    0.02068   -0.00395
AFIX  43
H6    2    0.043579   -0.404128    0.241657    11.00000   -1.20000
AFIX   0
C7    1    0.093583   -0.228764    0.340564    11.00000    0.07058    0.05932 =
         0.06314    0.00991    0.02808   -0.00436
AFIX  43
H7    2    0.076453   -0.332579    0.373458    11.00000   -1.20000
AFIX   0
C8    1    0.139087   -0.029652    0.370779    11.00000    0.07097    0.06993 =
         0.04357    0.00458    0.01794   -0.00545
AFIX  43
H8    2    0.151858    0.000992    0.424241    11.00000   -1.20000
AFIX   0
C9    1    0.165498    0.122531    0.323047    11.00000    0.05957    0.05744 =
         0.04582   -0.00178    0.01442   -0.00898
AFIX  43
H9    2    0.196049    0.254982    0.344721    11.00000   -1.20000
AFIX   0
C10   1    0.147498    0.083146    0.242082    11.00000    0.03912    0.04473 =
         0.04314    0.00146    0.01130    0.00358
C11   1    0.229652    0.423804    0.216751    11.00000    0.04852    0.04889 =
         0.04465    0.00699    0.01675    0.00660
AFIX  43
H11   2    0.244878    0.453031    0.270396    11.00000   -1.20000
AFIX   0
C12   1    0.313912    0.755285    0.196817    11.00000    0.04697    0.04204 =
         0.05509    0.00774    0.01947    0.00805
C13   1    0.334254    0.888765    0.138417    11.00000    0.05212    0.05428 =
         0.05339    0.00487    0.02207    0.00442
C14   1    0.386001    1.081792    0.158276    11.00000    0.06520    0.06095 =
         0.06427    0.01247    0.02985   -0.00040
AFIX  43
H14   2    0.399516    1.169585    0.119364    11.00000   -1.20000
AFIX   0
C15   1    0.417776    1.144802    0.235971    11.00000    0.05422    0.05659 =
         0.07856    0.00237    0.02589   -0.00806
AFIX  43
H15   2    0.452496    1.275730    0.249154    11.00000   -1.20000
AFIX   0
C16   1    0.398613    1.015887    0.294142    11.00000    0.04755    0.05233 =
         0.05984    0.00050    0.01802   -0.00109
C17   1    0.346813    0.820856    0.274134    11.00000    0.05488    0.05396 =
         0.05383    0.00880    0.02062    0.00090
AFIX  43
H17   2    0.334071    0.732985    0.313416    11.00000   -1.20000
AFIX   0
C18   1    0.432820    1.081570    0.377462    11.00000    0.06532    0.07034 =
         0.07725   -0.01046    0.02158   -0.01306
C19   1    0.312687    0.946010    0.000830    11.00000    0.09927    0.09044 =
         0.06008    0.01506    0.03823   -0.00021
AFIX  33
H19A  2    0.285261    0.870819   -0.048032    11.00000   -1.50000
H19B  2    0.372548    0.957797    0.006587    11.00000   -1.50000
H19C  2    0.289338    1.099681    0.001441    11.00000   -1.50000
AFIX   0
PART    1
F1A   3    0.384407    1.030442    0.422956    21.00000    0.11402    0.16446 =
         0.06543   -0.02348    0.03602   -0.05517
F2A   3    0.516249    1.094776    0.398854    21.00000    0.07173    0.17124 =
         0.09134   -0.02311    0.00240   -0.03749
F3A   3    0.441324    1.315360    0.388729    21.00000    0.22166    0.09370 =
         0.10359   -0.02915    0.04836   -0.04951
PART    2
F1B   3    0.434246    0.897065    0.424192   -21.00000    0.14447    0.11829 =
         0.05824    0.00752    0.02407   -0.05819
F2B   3    0.493689    0.944958    0.417229   -21.00000    0.08609    0.15430 =
         0.08003   -0.02895   -0.00587    0.05171
F3B   3    0.393401    1.252308    0.393569   -21.00000    0.12946    0.13953 =
         0.09953   -0.06053    0.01807    0.04657
PART    0
N1    4    0.259969    0.564114    0.171938    11.00000    0.05335    0.04743 =
         0.04695    0.00326    0.01565    0.00080
O1    5    0.175446    0.314946    0.057148    11.00000    0.09331    0.07564 =
         0.04418    0.01029    0.02083   -0.00208
O2    5    0.299149    0.811529    0.064137    11.00000    0.07765    0.07064 =
         0.05248    0.00828    0.02731   -0.00534
H1    2    0.237537    0.521296    0.115291    11.00000    0.10035
HKLF 4
REM  hakank2 in P 21/c
REM R1 =  0.0480 for   1722 Fo > 4sig(Fo)  and  0.1122 for all   3129 data
REM    258 parameters refined using     72 restraints
END
WGHT      0.0404      0.0000
REM Highest difference peak  0.146,  deepest hole -0.167,  1-sigma level  0.026
Q1    1   0.4935  1.2364  0.3926  11.00000  0.05    0.15
Q2    1   0.1498 -0.0475  0.2239  11.00000  0.05    0.11
Q3    1   0.4120  0.9534  0.4232  11.00000  0.05    0.11
Q4    1   0.4202  1.3221  0.3855  11.00000  0.05    0.10
Q5    1   0.4744  0.8209  0.4268  11.00000  0.05    0.10
Q6    1   0.5185  1.0237  0.4101  11.00000  0.05    0.09
Q7    1   0.2677  0.8301 -0.0568  11.00000  0.05    0.09
Q8    1   0.1469  0.2000  0.2097  11.00000  0.05    0.09
Q9    1   0.0454 -0.4353  0.1618  11.00000  0.05    0.08
Q10   1   0.2015  0.0892  0.2086  11.00000  0.05    0.08
Q11   1   0.1954  0.1558  0.1560  11.00000  0.05    0.08
Q12   1   0.0236 -0.4409  0.2056  11.00000  0.05    0.08
Q13   1   0.3386  1.0972  0.3670  11.00000  0.05    0.08
Q14   1   0.3013  0.3337  0.1668  11.00000  0.05    0.08
Q15   1   0.1127 -0.1721  0.1794  11.00000  0.05    0.08
Q16   1   0.3610  0.4087  0.2914  11.00000  0.05    0.08
Q17   1   0.2852  0.9108  0.1737  11.00000  0.05    0.07
Q18   1   0.0843  0.0301  0.2197  11.00000  0.05    0.07
Q19   1   0.1019  0.2740 -0.0041  11.00000  0.05    0.07
Q20   1   0.2322  0.1965  0.3515  11.00000  0.05    0.07
;
