# Supplementary material for: 1-{(Z)-[2-Meth­oxy-5-(trifluoro­meth­yl)anilino]methyl­idene}naphthalen-2(1H)-one
Source: Acta Crystallogr Sect E Struct Rep Online. 2013 Jan 4;69(Pt 2):o163. doi: 10.1107/S1600536812051410 (PMC3569228; doi:10.1107/S1600536812051410)
Supplement: Supplementary file 2 [file e-69-0o163-Isup2.hkl]

#
# h,k,l, Fc-squared, Fo-squared, sigma(Fo-squared) and status flag
#
data_I
_shelx_title ' hakank2 in P 21/c'
_shelx_refln_list_code          4
_shelx_F_calc_maximum      204.54
_exptl_crystal_F_000       712.00
_reflns_d_resolution_high  0.8107
 
loop_
 _symmetry_equiv_pos_as_xyz
 'x, y, z'
 '-x, y+1/2, -z+1/2'
 '-x, -y, -z'
 'x, -y-1/2, z-1/2'
 
_cell_length_a    16.3922
_cell_length_b     5.7201
_cell_length_c    17.7632
_cell_angle_alpha  90.000
_cell_angle_beta  106.284
_cell_angle_gamma  90.000
 
_shelx_F_squared_multiplier     1.000
 
loop_
 _refln_index_h
 _refln_index_k
 _refln_index_l
 _refln_F_squared_calc
 _refln_F_squared_meas
 _refln_F_squared_sigma
 _refln_observed_status
   2   0   0     1644.57     1695.11     31.88 o
   3   0   0     2156.38     2321.52     29.98 o
   4   0   0    18088.57    17816.46    151.21 o
   5   0   0     1460.99     1445.08     21.60 o
   6   0   0       78.72       51.19     13.02 o
   7   0   0      264.26      242.62     13.83 o
   8   0   0      508.04      516.71     16.39 o
   9   0   0      713.59      715.96     16.05 o
  10   0   0      182.71      191.89     13.63 o
  11   0   0       18.92       41.31     11.70 o
  12   0   0     1318.70     1368.34     15.73 o
  13   0   0      296.04      295.37     10.14 o
  14   0   0       20.13       17.20      8.89 o
  15   0   0       54.26       59.43      8.92 o
  16   0   0       40.11       57.16     11.26 o
  17   0   0       27.35       23.26     10.17 o
  18   0   0        0.01       13.09      9.75 o
  19   0   0        0.01        0.62     10.59 o
   1   1   0       71.44       64.76      9.45 o
   2   1   0      312.70      365.33     10.15 o
   3   1   0        1.48       69.18     14.66 o
   4   1   0    41837.32    39755.93    285.20 o
   5   1   0     1267.57     1327.34     11.99 o
   6   1   0     1417.55     1380.27     18.75 o
   7   1   0       34.96       39.12      7.04 o
   8   1   0     4081.63     4079.03     19.12 o
   9   1   0      351.30      352.78      7.87 o
  10   1   0        9.70       10.39      6.78 o
  11   1   0       77.23       80.08      6.77 o
  12   1   0        1.99        7.82      6.99 o
  13   1   0        5.60        6.33      7.13 o
  14   1   0        7.73       20.99      7.05 o
  15   1   0       10.83       12.25      6.70 o
  16   1   0       38.80       52.66      6.53 o
  17   1   0       22.80       17.22      6.74 o
  18   1   0        0.69        3.48      6.95 o
  19   1   0        8.67       19.65      7.40 o
   0   2   0       99.47      122.57     13.02 o
   1   2   0     1133.21     1057.19     12.02 o
   2   2   0       31.93       37.68      7.50 o
   3   2   0       20.82       23.51      8.82 o
   4   2   0       15.96       19.00      6.95 o
   5   2   0      273.93      279.74      8.02 o
   6   2   0      845.22      897.05     10.04 o
   7   2   0       76.35       71.91      7.86 o
   8   2   0     2843.71     2727.48     30.91 o
   9   2   0       10.77       13.98      6.89 o
  10   2   0        7.46       15.65      7.64 o
  11   2   0      217.92      200.13      7.38 o
  12   2   0       74.81       76.28      7.22 o
  13   2   0       13.08        7.73      7.40 o
  14   2   0        7.81       13.64      7.11 o
  15   2   0       18.82       23.31      6.94 o
  16   2   0        3.19        5.82      7.67 o
  17   2   0       16.77       20.58      6.99 o
  18   2   0        9.33        8.89      7.29 o
   1   3   0       36.41       42.93      7.42 o
   2   3   0      129.36      130.73      7.20 o
   3   3   0      192.80      199.57      8.23 o
   4   3   0       39.72       45.27      8.47 o
   5   3   0        1.26        7.41      7.39 o
   6   3   0      135.80      132.72      7.34 o
   7   3   0       97.72       95.87      7.87 o
   8   3   0       30.75       32.71      7.07 o
   9   3   0       82.55       79.46      7.08 o
  10   3   0       73.65       74.85      7.18 o
  11   3   0        4.54       14.25      7.86 o
  12   3   0      185.34      154.82      7.53 o
  13   3   0      107.38      125.19      8.39 o
  14   3   0      133.03      125.11      7.90 o
  15   3   0        9.56       12.24      8.47 o
  16   3   0        1.73        1.37      8.32 o
  17   3   0        4.70       14.13      8.88 o
   0   4   0        0.46        3.95     11.12 o
   1   4   0       54.18       49.77      7.50 o
   2   4   0        7.95        4.72      7.66 o
   3   4   0       10.91       17.23      7.07 o
   4   4   0        4.03        3.06      8.90 o
   5   4   0       24.96       38.96      8.09 o
   6   4   0        0.24        3.23      7.97 o
   7   4   0        5.78       22.00      8.44 o
   8   4   0        1.93        2.23      7.53 o
   9   4   0       24.11       29.67      7.91 o
  10   4   0       81.90       89.55      7.77 o
  11   4   0        0.15       15.01      8.02 o
  12   4   0       17.69        9.59      8.02 o
  13   4   0       20.81       13.84      7.82 o
  14   4   0       40.08       31.49      8.74 o
  15   4   0        6.16        8.65      8.06 o
   1   5   0       13.64       26.47      8.17 o
   2   5   0        6.77        7.81      8.49 o
   3   5   0        0.10       11.59      8.55 o
   4   5   0       17.89        9.74      9.21 o
   5   5   0        4.40        5.90      8.76 o
   6   5   0       88.70       84.51      8.70 o
   7   5   0        0.36       11.21      8.83 o
   8   5   0       24.48       31.38      8.26 o
   9   5   0        6.95       15.89      8.83 o
  10   5   0        7.45       15.93      8.30 o
  11   5   0        4.21       12.12      8.49 o
  12   5   0        2.70        6.98      8.82 o
  13   5   0        2.60        3.89      8.65 o
   0   6   0       54.61       44.49     12.90 o
   1   6   0        1.86        9.08     10.26 o
   2   6   0       31.03       29.58     10.14 o
   3   6   0        1.05        4.82      9.99 o
   4   6   0       12.30       16.87     10.74 o
   5   6   0        1.74        7.48      9.93 o
   6   6   0        0.31        5.24      9.46 o
   7   6   0        1.04       -4.16     10.42 o
   8   6   0        0.78       -0.47      9.96 o
   9   6   0        1.59        1.70     10.05 o
  10   6   0        1.69        7.27      9.54 o
   1   7   0        0.40        5.96     11.44 o
   2   7   0        1.25        6.81     12.60 o
 -19   1   1        4.12        6.78      7.70 o
 -18   1   1        4.19        7.93      7.02 o
 -17   1   1       35.22       37.17      6.69 o
 -16   1   1        1.53       16.50      6.94 o
 -15   1   1       18.42       24.07      6.80 o
 -14   1   1        0.00        5.21      6.55 o
 -13   1   1       58.89       64.46      7.17 o
 -12   1   1       30.13       37.18      7.03 o
 -11   1   1        2.76        5.46      7.23 o
 -10   1   1      250.73      228.18      8.03 o
  -9   1   1        3.90        1.27      7.99 o
  -8   1   1        0.03        4.73      7.60 o
  -7   1   1      153.04      153.24      7.92 o
  -6   1   1      249.54      256.59      8.96 o
  -5   1   1    13467.67    13242.32     90.63 o
  -4   1   1     1547.02     1538.34     15.69 o
  -3   1   1    35610.66    33667.77    279.68 o
  -2   1   1     1017.71      984.58     14.81 o
  -1   1   1    11362.24    11445.09     39.50 o
   0   1   1      161.29      185.36     11.22 o
   1   1   1     1117.25     1122.90     14.82 o
   2   1   1      196.35      186.85     11.32 o
   3   1   1     3074.39     3017.96     32.63 o
   4   1   1       75.51       64.85      9.83 o
   5   1   1      755.93      724.09     10.55 o
   6   1   1        6.17        5.08      8.15 o
   7   1   1       24.82       20.46      7.49 o
   8   1   1     1499.87     1447.44     15.99 o
   9   1   1      996.73     1039.65     10.31 o
  10   1   1       52.59       54.03      7.62 o
  11   1   1       24.29       22.32      6.94 o
  12   1   1        0.89        6.75      6.17 o
  13   1   1        1.47        6.81      6.83 o
  14   1   1       33.73       27.82      6.45 o
  15   1   1       36.34       44.48      6.70 o
  16   1   1       42.16       46.82      7.61 o
  17   1   1       21.13       22.26      6.90 o
  18   1   1        6.41       13.64      7.10 o
 -18   2   1        0.08       14.22      7.35 o
 -17   2   1       17.87       29.02      7.07 o
 -16   2   1        3.10       10.96      7.10 o
 -15   2   1        0.13       18.81      7.52 o
 -14   2   1       81.49       79.00      7.58 o
 -13   2   1        7.87       11.08      7.36 o
 -12   2   1       35.95       35.65      6.88 o
 -11   2   1       81.62       68.02      7.06 o
 -10   2   1       62.49       63.70      7.27 o
  -9   2   1     3296.84     3188.19     17.06 o
  -8   2   1       20.06       28.82      6.98 o
  -7   2   1     2175.05     1975.38     12.97 o
  -6   2   1       39.69       41.27      7.82 o
  -5   2   1      288.65      312.40      7.74 o
  -4   2   1      780.92      766.76      9.46 o
  -3   2   1     1387.28     1378.88     12.59 o
  -2   2   1      284.78      298.17      9.27 o
  -1   2   1      239.37      238.05      9.73 o
   0   2   1       58.41       65.16      8.08 o
   1   2   1     2251.36     2260.08     14.91 o
   2   2   1        2.23        5.59      7.93 o
   3   2   1      272.97      293.33      9.10 o
   4   2   1     1180.77     1185.34     10.54 o
   5   2   1     2304.78     2440.77     18.75 o
   6   2   1        1.14        6.02      6.88 o
   7   2   1      370.89      373.83      8.69 o
   8   2   1      170.79      176.45      7.26 o
   9   2   1      148.29      147.39      7.32 o
  10   2   1       62.76       70.32      7.02 o
  11   2   1        6.47       11.29      6.96 o
  12   2   1        5.52       10.80      7.50 o
  13   2   1        1.98        6.81      6.76 o
  14   2   1        9.66       13.86      6.82 o
  15   2   1       11.18       17.37      7.15 o
  16   2   1       19.86       25.89      7.42 o
  17   2   1        4.19       22.23      7.46 o
  18   2   1       17.14       14.17      7.40 o
 -17   3   1        5.15        7.07      7.99 o
 -16   3   1       15.27        9.79      7.83 o
 -15   3   1       88.22       71.09      8.23 o
 -14   3   1       36.41       40.73      8.85 o
 -13   3   1      108.49       98.17      9.07 o
 -12   3   1       15.10       18.14      7.60 o
 -11   3   1      385.21      368.08      8.70 o
 -10   3   1        1.99        7.05      7.20 o
  -9   3   1       31.00       43.44      7.71 o
  -8   3   1       39.03       57.22      7.45 o
  -7   3   1      306.68      307.35      7.90 o
  -6   3   1      176.32      167.58      7.99 o
  -5   3   1      110.84      106.62      7.26 o
  -4   3   1      150.22      150.28      7.35 o
  -3   3   1       14.63       17.19      7.43 o
  -2   3   1        0.43        7.92      7.15 o
  -1   3   1       53.31       55.25      7.62 o
   0   3   1      547.17      568.42      8.90 o
   1   3   1     1181.45     1212.15     14.71 o
   2   3   1        0.00        3.65      6.92 o
   3   3   1      286.21      281.77      7.80 o
   4   3   1      251.43      264.85      8.62 o
   5   3   1        0.00        5.36      7.67 o
   6   3   1       15.53       11.44      7.04 o
   7   3   1       16.41       24.04      7.92 o
   8   3   1       50.63       65.35      7.29 o
   9   3   1       15.02       21.70      7.24 o
  10   3   1        2.15       14.25      7.38 o
  11   3   1       22.47       23.49      7.41 o
  12   3   1       31.20       31.97      7.55 o
  13   3   1        2.25        3.72      6.79 o
  14   3   1        5.97        8.70      7.57 o
  15   3   1        1.00        1.49      7.90 o
  16   3   1        7.10       14.11      7.91 o
  17   3   1        1.30        2.78      8.16 o
 -16   4   1        0.13        1.81      8.53 o
 -15   4   1       17.39       26.55      8.74 o
 -14   4   1        1.18        5.07      8.03 o
 -13   4   1        2.88       10.34      7.90 o
 -12   4   1        2.02        2.45      8.48 o
 -11   4   1        8.84        9.09      7.85 o
 -10   4   1       18.72       32.95      7.75 o
  -9   4   1       13.71       18.38      7.88 o
  -8   4   1       23.91       29.38      7.95 o
  -7   4   1       10.14       10.92      8.03 o
  -6   4   1        0.14        7.34      7.61 o
  -5   4   1        9.98       19.28      7.69 o
  -4   4   1       53.95       60.20      8.53 o
  -3   4   1      375.77      358.85      8.69 o
  -2   4   1       23.49       21.55      7.36 o
  -1   4   1      291.70      276.09      8.36 o
   0   4   1      305.04      305.43      8.64 o
   1   4   1       54.19       55.14      7.95 o
   2   4   1       13.08       14.98      8.39 o
   3   4   1        1.93        7.57      7.46 o
   4   4   1        0.17        7.08      7.77 o
   5   4   1        0.34       -0.05      7.78 o
   6   4   1        0.10        4.11      7.87 o
   7   4   1       13.38       10.65      7.74 o
   8   4   1       24.65       24.12      7.99 o
   9   4   1       21.33       22.50      7.36 o
  10   4   1       88.40       77.88      8.02 o
  11   4   1       74.14       70.87      8.36 o
  12   4   1        4.77       10.79      7.38 o
  13   4   1        0.81        8.87      8.47 o
  14   4   1        6.32       16.18      8.24 o
  15   4   1        8.48       10.00      8.61 o
 -13   5   1        3.76       15.70      9.02 o
 -12   5   1        3.34        1.02      8.66 o
 -11   5   1        6.95        5.75      8.65 o
 -10   5   1        0.01        9.04      9.08 o
  -9   5   1        4.00       15.35      8.54 o
  -8   5   1       11.04       21.03      8.40 o
  -7   5   1        3.24       21.10      8.73 o
  -6   5   1        1.27        3.70      8.19 o
  -5   5   1        7.72        7.33      8.58 o
  -4   5   1       58.73       55.00      9.44 o
  -3   5   1      117.07      110.11      8.26 o
  -2   5   1        5.71       12.22      8.00 o
  -1   5   1        0.61       13.19      8.19 o
   0   5   1       17.59       13.56      8.29 o
   1   5   1       13.33        7.16      7.72 o
   2   5   1       10.74       13.60      8.79 o
   3   5   1       22.39       27.41      8.43 o
   4   5   1        3.76       16.30      9.54 o
   5   5   1       22.03       21.81      8.44 o
   6   5   1       27.21       29.66      8.22 o
   7   5   1       63.22       52.25      8.45 o
   8   5   1        5.32        6.60      8.07 o
   9   5   1        2.04        2.50      7.76 o
  10   5   1        2.89       11.95      8.21 o
  11   5   1        3.06       13.46      8.71 o
  12   5   1        5.24        4.89      8.27 o
  13   5   1        0.00        8.65      9.00 o
 -10   6   1        2.93        9.85      9.79 o
  -9   6   1       12.48       14.28      9.88 o
  -8   6   1        0.25        2.16     10.07 o
  -7   6   1        4.38       13.27      9.64 o
  -6   6   1        7.08        8.92      9.37 o
  -5   6   1        0.40       10.97      9.90 o
  -4   6   1        0.68       14.31     10.78 o
  -3   6   1        0.01        9.16     10.02 o
  -2   6   1       10.30       10.85     10.36 o
  -1   6   1        0.76        6.54      9.57 o
   0   6   1        2.33        8.73     10.24 o
   1   6   1       16.62       21.04      9.50 o
   2   6   1       13.02       21.58      9.55 o
   3   6   1        7.91       11.76     10.58 o
   4   6   1        3.14        0.32     10.43 o
   5   6   1       11.27       24.42      9.94 o
   6   6   1       10.89       19.27     10.47 o
   7   6   1        5.86       13.34     10.37 o
   8   6   1        0.80       11.23     10.65 o
   9   6   1        1.03        6.14     10.10 o
  -2   7   1        0.08       12.76     12.20 o
  -1   7   1       11.26       18.18     12.35 o
   0   7   1        0.42        7.76     12.44 o
   1   7   1        1.47        3.60     12.00 o
   2   7   1        0.86       -3.23     11.84 o
 -19   0   2        2.99       17.86     10.40 o
 -18   0   2        3.16        9.13      9.59 o
 -17   0   2        0.25        7.45      9.41 o
 -16   0   2       41.02       42.27     14.38 o
 -15   0   2       48.64       59.98     12.60 o
 -14   0   2        1.66        0.38     10.54 o
 -13   0   2      199.79      192.55     10.51 o
 -12   0   2      871.67      879.13     12.11 o
 -11   0   2       73.51       83.29     11.21 o
 -10   0   2        0.98       12.02     10.14 o
  -9   0   2      171.24      164.19      9.81 o
  -8   0   2      442.55      399.93     10.82 o
  -7   0   2     1494.68     1430.99     15.61 o
  -6   0   2     1139.11     1064.71     15.18 o
  -5   0   2     1561.76     1553.82     18.51 o
  -4   0   2    14521.71    14409.13     80.52 o
  -3   0   2     5084.02     5122.47     48.50 o
  -2   0   2     3119.89     3172.67     28.83 o
  -1   0   2     1624.16     1701.88     25.96 o
   0   0   2    11473.31    11635.86     74.11 o
   1   0   2    12245.31    12416.76     87.43 o
   2   0   2     1254.31     1265.66     17.78 o
   3   0   2     6062.89     5778.51     64.15 o
   4   0   2      684.63      683.24     15.32 o
   5   0   2      243.99      236.21     11.57 o
   6   0   2     1884.96     1795.92     16.60 o
   7   0   2       38.11       44.77      9.58 o
   8   0   2       36.73       48.32     10.11 o
   9   0   2       15.47       13.77      9.74 o
  10   0   2      813.05      836.08     29.10 o
  11   0   2        1.61       -3.51      9.21 o
  12   0   2      171.93      167.09     11.01 o
  13   0   2      323.66      310.92     10.91 o
  14   0   2        1.22        0.58      9.95 o
  15   0   2        1.88        2.80     10.43 o
  16   0   2       52.24       45.93     10.60 o
  17   0   2        0.01       -9.31      9.73 o
  18   0   2        8.83       17.05      9.97 o
 -19   1   2        0.01       11.31      7.33 o
 -18   1   2        4.74       15.36      7.05 o
 -17   1   2        2.93       -4.28      6.88 o
 -16   1   2      102.39       94.80      7.05 o
 -15   1   2        0.03        7.86      6.36 o
 -14   1   2        0.12       -0.89      7.09 o
 -13   1   2       15.47       14.33      7.26 o
 -12   1   2       46.55       60.05      7.16 o
 -11   1   2      251.74      261.91      7.70 o
 -10   1   2        0.03        8.36      6.99 o
  -9   1   2       55.83       62.15      7.44 o
  -8   1   2     1850.90     1815.73     12.53 o
  -7   1   2        1.16        7.33      7.58 o
  -6   1   2        5.36        2.22      7.54 o
  -5   1   2     2352.29     2410.50     24.96 o
  -4   1   2     7555.81     7569.23     47.80 o
  -3   1   2     6315.58     6238.97     44.33 o
  -2   1   2     1300.09     1305.11     14.50 o
  -1   1   2     2451.92     2366.47     23.93 o
   0   1   2     1242.88     1166.21     14.66 o
   1   1   2     3618.87     3596.98     20.57 o
   2   1   2       54.77       55.49      9.25 o
   3   1   2      612.28      629.03     10.46 o
   4   1   2      422.24      422.43      8.62 o
   5   1   2      599.79      633.85      8.62 o
   6   1   2      520.18      528.07      8.36 o
   7   1   2       10.38       43.01     14.29 o
   8   1   2      281.65      297.16      7.77 o
   9   1   2       76.70       90.00      7.01 o
  10   1   2      177.99      189.42      7.37 o
  11   1   2        0.51        0.66      7.27 o
  12   1   2       57.71       58.52      7.50 o
  13   1   2        9.33       19.40      6.92 o
  14   1   2        1.81       13.95      6.59 o
  15   1   2        3.57        9.81      7.18 o
  16   1   2        2.60        9.72      7.07 o
  17   1   2        5.92        7.95      7.51 o
  18   1   2        0.01        2.95      7.19 o
 -19   2   2        0.22        7.13      7.69 o
 -18   2   2       17.04       24.58      8.17 o
 -17   2   2        7.99        8.32      7.54 o
 -16   2   2       11.29       13.32      7.11 o
 -15   2   2        0.00        8.70      7.47 o
 -14   2   2       12.11       20.28      6.90 o
 -13   2   2       11.92       18.67      6.54 o
 -12   2   2      324.04      297.38     11.23 o
 -11   2   2      109.24      110.06      7.39 o
 -10   2   2       23.29       19.21      7.67 o
  -9   2   2      416.21      410.94      8.19 o
  -8   2   2     3019.02     2917.99     14.67 o
  -7   2   2     2451.88     2432.10     22.80 o
  -6   2   2       60.82       54.94      6.82 o
  -5   2   2       32.35       45.49      7.26 o
  -4   2   2        0.32        4.79      7.20 o
  -3   2   2      634.92      648.36     10.10 o
  -2   2   2      239.17      239.48      8.79 o
  -1   2   2      286.30      286.87      8.95 o
   0   2   2      478.83      475.37     10.33 o
   1   2   2      545.83      587.96     10.60 o
   2   2   2      656.89      658.38      9.41 o
   3   2   2      211.97      205.68      7.78 o
   4   2   2     1249.28     1337.86     11.14 o
   5   2   2     3301.72     3357.40     23.78 o
   6   2   2       21.52       26.57      7.14 o
   7   2   2       27.46       30.74      6.89 o
   8   2   2      210.80      204.38      7.81 o
   9   2   2        0.10        1.89      6.13 o
  10   2   2       62.48       70.30      7.00 o
  11   2   2        5.85        7.15      6.79 o
  12   2   2       12.28        9.46      6.34 o
  13   2   2       34.88       48.54      6.67 o
  14   2   2        8.12       18.96      6.90 o
  15   2   2        7.45        7.18      7.11 o
  16   2   2        8.79       12.59      7.43 o
  17   2   2       12.13       18.89      8.01 o
  18   2   2        0.65       13.70      7.90 o
 -17   3   2        4.85       12.57      8.24 o
 -16   3   2       25.82       19.57      7.91 o
 -15   3   2       52.51       46.02      8.39 o
 -14   3   2       77.33       80.11      8.01 o
 -13   3   2       60.25       63.85      8.51 o
 -12   3   2     1036.70      929.07     10.38 o
 -11   3   2      475.16      492.99      9.02 o
 -10   3   2      143.74      157.14      8.18 o
  -9   3   2       22.99       38.00      7.61 o
  -8   3   2       10.71       15.95      7.60 o
  -7   3   2       89.35       83.94      7.34 o
  -6   3   2        1.07        5.53      6.74 o
  -5   3   2       16.16       20.71      7.48 o
  -4   3   2        6.79        9.90      7.41 o
  -3   3   2      852.79      853.83     10.04 o
  -2   3   2        4.15        8.33      7.25 o
  -1   3   2      149.84      154.67      7.87 o
   0   3   2      696.85      727.06     10.25 o
   1   3   2     1667.76     1710.60     12.63 o
   2   3   2       11.68       21.75      7.15 o
   3   3   2        0.52        4.81      6.94 o
   4   3   2       51.56       55.44      7.43 o
   5   3   2      104.46      127.37      7.13 o
   6   3   2        0.51        5.18      7.62 o
   7   3   2        0.02        1.86      7.77 o
   8   3   2       16.02       20.81      6.59 o
   9   3   2       11.12       11.69      6.83 o
  10   3   2        0.04       10.39      7.47 o
  11   3   2       73.00       84.40      6.74 o
  12   3   2        6.61       13.85      6.90 o
  13   3   2       71.37       67.30      6.99 o
  14   3   2        2.01        9.20      7.57 o
  15   3   2       11.78        4.84      7.42 o
  16   3   2        0.36        5.47      7.78 o
 -16   4   2      112.00       90.04      8.83 o
 -15   4   2       57.92       55.01      8.10 o
 -14   4   2       21.00       23.11      7.68 o
 -13   4   2       14.35       16.73      8.22 o
 -12   4   2       26.19       46.69      8.27 o
 -11   4   2        7.76       20.14      7.80 o
 -10   4   2        3.41       11.06      7.75 o
  -9   4   2       11.14       13.46      7.60 o
  -8   4   2      181.05      171.74      8.11 o
  -7   4   2      282.77      281.68      8.20 o
  -6   4   2       39.24       38.59      7.57 o
  -5   4   2        5.01       11.31      7.45 o
  -4   4   2      227.48      227.65      9.07 o
  -3   4   2      340.84      338.86      8.48 o
  -2   4   2        5.80       11.91      8.04 o
  -1   4   2       10.89       15.49      8.01 o
   0   4   2       13.09       16.73      7.99 o
   1   4   2       34.57       33.16      7.85 o
   2   4   2        1.22        1.34      7.32 o
   3   4   2       32.58       28.12      7.51 o
   4   4   2        6.13       13.70      7.11 o
   5   4   2        3.15       11.21      8.54 o
   6   4   2        2.15        7.74      7.89 o
   7   4   2       63.35       60.28      7.55 o
   8   4   2        2.46        8.57      7.09 o
   9   4   2       43.52       37.16      7.37 o
  10   4   2        2.74        7.72      7.52 o
  11   4   2        3.56        9.87      7.76 o
  12   4   2       12.39       16.90      7.86 o
  13   4   2        7.55       16.03      7.78 o
  14   4   2        0.84        6.48      7.84 o
  15   4   2        0.26       11.51      8.05 o
 -14   5   2        7.25       13.43      8.73 o
 -13   5   2        9.29       21.59      9.24 o
 -12   5   2        9.46       12.90      8.31 o
 -11   5   2        6.94       14.47      9.15 o
 -10   5   2        5.19       12.64      9.09 o
  -9   5   2        5.71        8.48      8.74 o
  -8   5   2       22.32       38.60      9.22 o
  -7   5   2       13.65        8.67      8.76 o
  -6   5   2       17.44       11.32      7.90 o
  -5   5   2       76.31       46.42      8.78 o
  -4   5   2      121.14      141.92      9.41 o
  -3   5   2       35.68       29.05      8.13 o
  -2   5   2       52.99       43.19      8.23 o
  -1   5   2      115.62      112.24      8.61 o
   0   5   2       14.22       18.51      8.65 o
   1   5   2       23.07       23.57      7.67 o
   2   5   2        2.18        5.15      7.56 o
   3   5   2       11.32       10.59      8.44 o
   4   5   2        0.24        7.16      8.78 o
   5   5   2       30.80       40.07      8.51 o
   6   5   2        6.08       15.28      8.47 o
   7   5   2       16.27       13.55      8.33 o
   8   5   2        0.36        2.71      8.49 o
   9   5   2       29.97       25.98      8.23 o
  10   5   2        3.07       -0.68      8.72 o
  11   5   2        0.05        3.70      8.91 o
  12   5   2        1.83       10.33      8.85 o
  13   5   2        0.72        8.49      9.59 o
 -10   6   2        3.32       11.76      9.41 o
  -9   6   2       16.13       30.19      9.27 o
  -8   6   2        5.14       14.04      9.09 o
  -7   6   2        1.02        9.41      9.11 o
  -6   6   2        1.33        8.51      9.66 o
  -5   6   2        2.22       12.54      8.93 o
  -4   6   2        1.73        8.66      8.97 o
  -3   6   2        0.79        0.67      9.47 o
  -2   6   2        0.00       15.36      9.47 o
  -1   6   2       18.00       19.28      9.79 o
   0   6   2      113.06      122.40      9.71 o
   1   6   2      120.10      118.85     10.96 o
   2   6   2      152.79      150.70     10.73 o
   3   6   2       85.36       75.36     10.93 o
   4   6   2        0.05        1.93     11.05 o
   5   6   2       32.10       25.31      9.46 o
   6   6   2       14.24        9.22     10.38 o
   7   6   2        0.35        7.29      9.87 o
   8   6   2        0.13        7.21     11.35 o
   9   6   2        3.37       12.93     10.51 o
  -2   7   2        8.89       10.59     12.33 o
  -1   7   2        0.09        2.68     12.72 o
   0   7   2        1.89        3.07     10.78 o
   1   7   2        0.02       -6.13     11.72 o
 -19   1   3       17.23       15.09      7.81 o
 -18   1   3        1.34        2.86      7.90 o
 -17   1   3        7.11       13.99      6.85 o
 -16   1   3        7.34        9.51      7.58 o
 -15   1   3       29.30       25.93      7.05 o
 -14   1   3       86.84       83.61      7.32 o
 -13   1   3       65.37       66.54      7.37 o
 -12   1   3        3.41       10.27      7.50 o
 -11   1   3       37.69       43.41      7.46 o
 -10   1   3        0.08        6.89      6.95 o
  -9   1   3       34.89       36.01      7.82 o
  -8   1   3       10.30       14.50      7.18 o
  -7   1   3       14.34       14.66      6.36 o
  -6   1   3        5.92        8.79      6.72 o
  -5   1   3        0.00        7.44      7.33 o
  -4   1   3     3509.48     3460.89     29.21 o
  -3   1   3       14.02        7.72      7.88 o
  -2   1   3     1708.04     1712.78     15.14 o
  -1   1   3      571.02      567.08     12.30 o
   0   1   3     2548.01     2444.12     16.74 o
   1   1   3     1499.36     1461.73     12.96 o
   2   1   3     1398.94     1308.56     12.56 o
   3   1   3      181.57      162.33      7.94 o
   4   1   3       36.44       33.14      8.08 o
   5   1   3      278.18      278.32      7.28 o
   6   1   3       22.32       25.62      6.80 o
   7   1   3     1121.53     1052.12      9.30 o
   8   1   3      181.52      192.59      7.46 o
   9   1   3        1.24        4.03      6.96 o
  10   1   3      142.23      152.27      7.05 o
  11   1   3       21.83       30.31      7.08 o
  12   1   3        0.01        2.94      6.96 o
  13   1   3       29.88       19.50      7.20 o
  14   1   3       41.72       43.74      7.32 o
  15   1   3        8.86       17.69      7.01 o
  16   1   3        0.43        3.11      7.28 o
  17   1   3        0.34       -0.50      7.62 o
  18   1   3        1.71       13.08      7.85 o
 -19   2   3        5.62        6.83      7.91 o
 -18   2   3        7.33       14.53      7.70 o
 -17   2   3       16.45       18.09      7.19 o
 -16   2   3        2.00       12.07      7.19 o
 -15   2   3       64.99       67.25      7.17 o
 -14   2   3       39.02       46.14      6.82 o
 -13   2   3       21.81       25.47      6.98 o
 -12   2   3       81.77       83.41      7.62 o
 -11   2   3      124.65      119.64      7.40 o
 -10   2   3      104.97      112.33      7.50 o
  -9   2   3      501.13      484.52      8.39 o
  -8   2   3     2377.76     2349.05     21.80 o
  -7   2   3     1263.49     1232.72     14.39 o
  -6   2   3       14.31       15.36      6.59 o
  -5   2   3       10.06       16.20      6.67 o
  -4   2   3       28.47       22.49      7.06 o
  -3   2   3        8.27        6.96      7.59 o
  -2   2   3      558.87      515.76      9.45 o
  -1   2   3       71.00       70.16      8.12 o
   0   2   3      980.06      958.16     11.62 o
   1   2   3      426.14      435.54      9.61 o
   2   2   3      510.91      547.46      9.06 o
   3   2   3      280.86      296.46      7.75 o
   4   2   3      270.80      307.27      7.70 o
   5   2   3        0.07       -1.26      6.57 o
   6   2   3       22.02       10.10      6.49 o
   7   2   3      358.35      356.11      7.94 o
   8   2   3       42.32       36.68      7.15 o
   9   2   3        0.56        2.14      7.84 o
  10   2   3       21.03       12.39      6.92 o
  11   2   3       19.41       23.23      6.84 o
  12   2   3        9.53       16.17      6.68 o
  13   2   3        0.00       11.85      6.56 o
  14   2   3        1.99        2.57      7.11 o
  15   2   3        4.65        9.45      7.24 o
  16   2   3        3.29        8.28      7.50 o
  17   2   3        6.87       23.52      8.11 o
 -18   3   3        3.56        2.30      8.68 o
 -17   3   3       15.34       22.67      7.99 o
 -16   3   3       31.91       27.31      8.03 o
 -15   3   3       11.81       18.41      7.38 o
 -14   3   3       40.73       40.36      7.39 o
 -13   3   3       66.93       63.94      8.42 o
 -12   3   3      323.55      329.40      8.78 o
 -11   3   3       30.28       42.92      7.53 o
 -10   3   3       39.98       57.43      7.44 o
  -9   3   3        0.64        3.33      7.17 o
  -8   3   3       46.46       41.09      7.20 o
  -7   3   3        4.86       10.41      6.94 o
  -6   3   3       19.25       20.33      7.29 o
  -5   3   3       40.90       37.79      7.16 o
  -4   3   3     1072.56     1033.02     11.02 o
  -3   3   3      104.91       95.90      7.55 o
  -2   3   3       29.35       35.94      7.06 o
  -1   3   3      213.35      220.81      8.44 o
   0   3   3     1125.97     1134.70     11.09 o
   1   3   3      112.72      117.55      8.12 o
   2   3   3        4.15        6.81      7.63 o
   3   3   3      408.48      425.03      8.13 o
   4   3   3       61.09       57.12      7.37 o
   5   3   3       67.81       71.68      6.40 o
   6   3   3      149.61      155.94      6.97 o
   7   3   3       55.80       62.03      7.28 o
   8   3   3        2.06        8.90      6.75 o
   9   3   3        3.06       10.33      6.55 o
  10   3   3       15.33       21.69      6.87 o
  11   3   3        0.01        5.18      6.97 o
  12   3   3       27.42       34.48      6.78 o
  13   3   3        6.24        9.18      7.32 o
  14   3   3        0.00        9.27      7.31 o
  15   3   3       22.06       18.53      8.08 o
  16   3   3       22.03       22.38      7.96 o
 -16   4   3       93.54       85.45      8.52 o
 -15   4   3       44.85       43.61      8.34 o
 -14   4   3       16.30        9.65      7.65 o
 -13   4   3        4.96       18.74      7.72 o
 -12   4   3       25.90       30.52      8.26 o
 -11   4   3       35.70       48.35      7.52 o
 -10   4   3       22.17       19.88      7.84 o
  -9   4   3       35.57       38.29      7.62 o
  -8   4   3       98.38      104.28      7.56 o
  -7   4   3      112.43      109.18      7.89 o
  -6   4   3      236.12      227.73      7.39 o
  -5   4   3       43.80       47.39      7.07 o
  -4   4   3      625.27      631.66      8.71 o
  -3   4   3       18.11       26.53      7.25 o
  -2   4   3        3.42       13.47      7.56 o
  -1   4   3       71.78       77.82      7.73 o
   0   4   3      130.79      137.27      7.95 o
   1   4   3       21.40       24.87      7.56 o
   2   4   3        0.04       -2.15      7.72 o
   3   4   3       21.70       20.52      7.71 o
   4   4   3        0.42        4.96      7.00 o
   5   4   3        0.89       11.91      6.93 o
   6   4   3      124.07      116.94      7.14 o
   7   4   3       17.60       14.20      6.89 o
   8   4   3      146.30      120.75      7.78 o
   9   4   3       11.80       18.98      7.84 o
  10   4   3      130.26      118.87      7.97 o
  11   4   3        9.28       14.33      7.31 o
  12   4   3        2.59        8.53      7.66 o
  13   4   3        5.89       15.11      7.63 o
  14   4   3        0.02        7.62      8.12 o
 -14   5   3        9.45       10.56      8.99 o
 -13   5   3        4.22       10.52      8.50 o
 -12   5   3       28.50       27.57      8.62 o
 -11   5   3        0.25        3.73      8.46 o
 -10   5   3        4.33       13.11      8.41 o
  -9   5   3        7.36        1.73      8.03 o
  -8   5   3       66.81       73.24      8.58 o
  -7   5   3       51.72       58.91      7.43 o
  -6   5   3      165.88      159.60      8.27 o
  -5   5   3       78.56       73.62      8.09 o
  -4   5   3        1.50        7.94      7.59 o
  -3   5   3      214.66      215.17      8.81 o
  -2   5   3      372.60      384.07     10.02 o
  -1   5   3        1.71        6.54      8.12 o
   0   5   3        0.19        5.71      8.26 o
   1   5   3       24.15       30.62      8.68 o
   2   5   3      116.21      127.89      8.68 o
   3   5   3       28.12       22.46      7.94 o
   4   5   3      221.23      198.66      8.35 o
   5   5   3        1.36       12.95      8.96 o
   6   5   3       48.68       60.62      9.36 o
   7   5   3        0.72        3.55      7.92 o
   8   5   3        1.95        4.80      8.52 o
   9   5   3       13.06       17.30      8.06 o
  10   5   3       52.64       50.24      8.90 o
  11   5   3        8.02       17.13      8.42 o
  12   5   3        0.10        5.56      8.89 o
 -10   6   3       51.35       43.27      9.55 o
  -9   6   3        1.29       10.60      8.85 o
  -8   6   3        0.00        1.22      8.55 o
  -7   6   3        7.65       10.78      8.94 o
  -6   6   3        0.21        6.09      8.48 o
  -5   6   3        0.61        8.27      8.90 o
  -4   6   3        6.05       19.73      9.44 o
  -3   6   3        6.14        1.37     10.51 o
  -2   6   3       17.39       22.00      9.44 o
  -1   6   3       21.69       16.49      9.39 o
   0   6   3        7.42        6.51      8.80 o
   1   6   3      186.21      204.23      9.50 o
   2   6   3       46.79       41.45      9.68 o
   3   6   3        4.33       -1.99      9.93 o
   4   6   3        0.03        7.07     11.16 o
   5   6   3       56.98       45.89      9.29 o
   6   6   3       33.39       45.37     10.08 o
   7   6   3        1.17        5.21      9.68 o
   8   6   3        0.21        4.52     10.84 o
   9   6   3        0.75        6.65     10.52 o
 -20   0   4        1.31       -4.14     11.46 o
 -19   0   4        6.58       30.05     13.96 o
 -18   0   4        1.31        2.62     12.00 o
 -17   0   4       19.04       10.46     10.76 o
 -16   0   4       68.20       74.39     10.37 o
 -15   0   4       85.78       70.33     10.04 o
 -14   0   4        5.96        2.88     10.39 o
 -13   0   4        3.35        8.37      9.81 o
 -12   0   4        0.12       -1.94      9.29 o
 -11   0   4       40.40       25.16     10.18 o
 -10   0   4       95.12       99.00     10.46 o
  -9   0   4       15.22       17.75      9.35 o
  -8   0   4      201.98      203.47     10.90 o
  -7   0   4      905.59      879.33     11.51 o
  -6   0   4      277.74      291.74     10.13 o
  -5   0   4     1098.88     1062.86     13.83 o
  -4   0   4     1096.33     1029.65     15.34 o
  -3   0   4     4096.99     3857.69     40.88 o
  -2   0   4      275.35      256.52     12.60 o
  -1   0   4      570.88      580.45     15.50 o
   0   0   4     4224.03     3912.19     26.69 o
   1   0   4      823.95      790.85     15.16 o
   2   0   4    12482.85    11963.88     37.61 o
   3   0   4     1081.60     1049.26     14.22 o
   4   0   4        3.33       13.76      8.90 o
   5   0   4     1274.89     1300.98     12.49 o
   6   0   4      201.61      183.73      9.83 o
   7   0   4      638.70      607.39     11.59 o
   8   0   4      161.94      166.92     11.09 o
   9   0   4      287.07      290.57     10.64 o
  10   0   4      131.13      133.96     10.26 o
  11   0   4       68.95       65.53      9.82 o
  12   0   4        3.19        9.10      9.92 o
  13   0   4        2.57       20.47      9.75 o
  14   0   4        0.08        6.67     10.89 o
  15   0   4       75.32       86.15     10.63 o
  16   0   4        0.04        1.90     10.98 o
  17   0   4       75.64       49.60     12.42 o
  18   0   4       20.06       24.83     12.94 o
 -19   1   4       35.77       44.50      7.94 o
 -18   1   4        0.88       -1.04      7.42 o
 -17   1   4       39.40       34.73      8.42 o
 -16   1   4        3.06        3.98      7.48 o
 -15   1   4        2.88        9.48      6.94 o
 -14   1   4        4.87       11.46      7.36 o
 -13   1   4       35.93       36.91      7.02 o
 -12   1   4       95.70       88.37      7.28 o
 -11   1   4        4.28       11.85      6.86 o
 -10   1   4      195.73      190.58      7.58 o
  -9   1   4        0.72        9.05      6.51 o
  -8   1   4        2.26       -0.36      6.42 o
  -7   1   4      443.55      403.43      7.98 o
  -6   1   4      704.25      689.60      8.78 o
  -5   1   4       78.77       87.02      6.87 o
  -4   1   4        7.92       12.47      7.83 o
  -3   1   4      180.29      196.74      8.87 o
  -2   1   4     2064.40     2029.83     15.16 o
  -1   1   4     1041.32     1012.38     12.72 o
   0   1   4      203.23      190.14      9.14 o
   1   1   4      108.63      121.71      8.05 o
   2   1   4      106.95      105.23      8.18 o
   3   1   4     1608.80     1536.14     10.65 o
   4   1   4       50.26       51.44      6.53 o
   5   1   4      296.45      286.93      7.81 o
   6   1   4       68.99       59.15      6.72 o
   7   1   4       65.76       67.60      6.37 o
   8   1   4       74.68       77.34      7.14 o
   9   1   4        0.23       -3.70      7.02 o
  10   1   4       21.00       29.54      7.08 o
  11   1   4        0.11        5.20      7.15 o
  12   1   4        6.36       17.41      7.11 o
  13   1   4       19.95       26.83      6.99 o
  14   1   4       58.55       54.93      7.80 o
  15   1   4       13.01        9.00      7.77 o
  16   1   4        0.39        9.89      7.69 o
  17   1   4        8.44       11.52      7.76 o
 -19   2   4        2.10        2.41      8.05 o
 -18   2   4        2.61       11.71      7.92 o
 -17   2   4        1.84        2.72      7.51 o
 -16   2   4       35.51       43.22      7.27 o
 -15   2   4       82.70       85.61      6.96 o
 -14   2   4       29.47       28.61      7.59 o
 -13   2   4      218.80      212.33      9.61 o
 -12   2   4        8.29       23.30      7.56 o
 -11   2   4        4.89       10.00      7.20 o
 -10   2   4      140.32      137.81      7.72 o
  -9   2   4      102.42      111.12      6.92 o
  -8   2   4       48.48       34.85      6.64 o
  -7   2   4      201.47      208.05      7.40 o
  -6   2   4       52.80       52.40      7.24 o
  -5   2   4        9.02       11.30      6.66 o
  -4   2   4       56.78       59.65      7.26 o
  -3   2   4      144.26      140.09      7.99 o
  -2   2   4       76.52       73.70      8.23 o
  -1   2   4      350.67      331.09      8.65 o
   0   2   4        4.71        8.84      7.15 o
   1   2   4      950.00      909.03     10.49 o
   2   2   4       17.62       20.34      6.88 o
   3   2   4      207.96      222.12      8.35 o
   4   2   4       66.80       77.33      6.61 o
   5   2   4       40.19       50.85      6.62 o
   6   2   4        8.61       17.73      6.62 o
   7   2   4        7.82        9.99      6.59 o
   8   2   4        2.62        7.44      6.57 o
   9   2   4       33.11       23.60      6.99 o
  10   2   4        0.41        7.57      8.16 o
  11   2   4       87.36       93.10      8.53 o
  12   2   4        1.05        1.23      7.17 o
  13   2   4        0.00        4.07      8.13 o
  14   2   4        0.19       -1.13      6.97 o
  15   2   4        2.50       10.78      7.48 o
  16   2   4        2.04       -1.62      8.00 o
  17   2   4        0.41       19.21      9.00 o
 -18   3   4        0.20        0.40      8.04 o
 -17   3   4        0.06       13.58      7.89 o
 -16   3   4       46.56       38.67      7.51 o
 -15   3   4       63.19       66.28      7.41 o
 -14   3   4        0.42        8.09      7.28 o
 -13   3   4       83.34       90.56      7.48 o
 -12   3   4      548.78      529.41      8.66 o
 -11   3   4      659.57      616.22     13.48 o
 -10   3   4        4.70        4.92      6.72 o
  -9   3   4      314.72      288.45      7.32 o
  -8   3   4       16.12       23.28      6.72 o
  -7   3   4        1.35        7.46      6.20 o
  -6   3   4       14.58       16.35      6.78 o
  -5   3   4       63.78       61.22      6.70 o
  -4   3   4       13.43       19.06      6.92 o
  -3   3   4        2.60        5.25      7.75 o
  -2   3   4      110.61      118.49      7.46 o
  -1   3   4       97.25       91.59      8.35 o
   0   3   4      321.29      339.25      8.82 o
   1   3   4      750.07      835.67      9.93 o
   2   3   4       64.27       72.19      7.42 o
   3   3   4      130.64      127.55      7.13 o
   4   3   4        3.31       10.20      7.47 o
   5   3   4       81.65       76.56      6.41 o
   6   3   4       78.11       72.06      6.35 o
   7   3   4       72.87       66.17      6.43 o
   8   3   4       20.59       23.36      6.69 o
   9   3   4       28.75       33.03      7.38 o
  10   3   4        0.07        7.31      6.88 o
  11   3   4        8.05        4.63      6.89 o
  12   3   4        6.55        9.30      7.21 o
  13   3   4       45.15       48.40      7.75 o
  14   3   4       40.04       39.86      7.78 o
  15   3   4       35.59       36.12      7.82 o
  16   3   4        2.71       10.85      8.54 o
 -16   4   4       28.16       34.32      8.78 o
 -15   4   4       69.40       55.64      8.57 o
 -14   4   4        1.07       11.13      7.96 o
 -13   4   4       14.98       18.86      7.47 o
 -12   4   4       38.49       35.31      7.70 o
 -11   4   4       21.15       35.26      7.64 o
 -10   4   4        6.72        7.05      7.07 o
  -9   4   4       35.38       34.96      6.90 o
  -8   4   4      434.36      440.08      8.01 o
  -7   4   4      772.24      735.05      9.04 o
  -6   4   4        2.08        5.41      6.93 o
  -5   4   4       95.60       99.75      7.24 o
  -4   4   4      129.86       97.55      7.33 o
  -3   4   4      814.59      838.62      9.68 o
  -2   4   4        3.45        3.29      7.56 o
  -1   4   4       41.24       35.51      7.87 o
   0   4   4        5.56       12.91      7.59 o
   1   4   4       50.48       46.42      7.38 o
   2   4   4        0.30        1.11      7.26 o
   3   4   4       22.68       18.95      7.28 o
   4   4   4       13.42       32.50      8.36 o
   5   4   4      108.72       94.21      7.62 o
   6   4   4        8.05       10.34      6.63 o
   7   4   4      116.65      111.79      7.58 o
   8   4   4        1.55        7.22      7.67 o
   9   4   4        1.99        1.71      7.49 o
  10   4   4       16.24       25.33      7.42 o
  11   4   4       15.82       12.16      7.95 o
  12   4   4        0.96        4.29      7.49 o
  13   4   4        1.35       10.15      7.82 o
  14   4   4        0.89       10.56      8.41 o
 -14   5   4        0.38        2.56      8.89 o
 -13   5   4        9.02        8.55      8.90 o
 -12   5   4        7.92       17.91      8.47 o
 -11   5   4       42.11       42.60      8.98 o
 -10   5   4        1.63        9.34      8.48 o
  -9   5   4       90.65       85.74      8.01 o
  -8   5   4        0.00        7.99      7.66 o
  -7   5   4       66.62       77.93      7.57 o
  -6   5   4        2.68        9.75      7.57 o
  -5   5   4        3.57       11.84      7.69 o
  -4   5   4      190.77      191.05      8.55 o
  -3   5   4      360.12      363.60      8.90 o
  -2   5   4      136.17      127.57      8.90 o
  -1   5   4      179.94      180.36      8.88 o
   0   5   4       28.54       27.75      7.93 o
   1   5   4       72.63       68.68      8.55 o
   2   5   4       23.87       19.33      8.11 o
   3   5   4       62.34       84.60      8.37 o
   4   5   4        3.56        2.94      9.38 o
   5   5   4       67.57       40.11      8.26 o
   6   5   4       21.46       27.00      8.69 o
   7   5   4        0.01        7.31      9.63 o
   8   5   4        2.75        5.61      8.57 o
   9   5   4       82.97       72.83      8.41 o
  10   5   4        3.65        6.18      8.82 o
  11   5   4       15.96       17.43      8.64 o
  12   5   4        0.27       10.58      8.78 o
 -10   6   4        4.84        8.40      9.48 o
  -9   6   4        0.40        2.99     10.07 o
  -8   6   4       10.25       17.21      8.87 o
  -7   6   4        0.31        6.06      9.03 o
  -6   6   4        1.81        3.91      8.84 o
  -5   6   4        1.93        2.63      9.29 o
  -4   6   4        0.56        7.38      9.14 o
  -3   6   4        9.62       20.88      9.55 o
  -2   6   4        1.20        9.85      9.45 o
  -1   6   4       13.67       23.82      9.00 o
   0   6   4        8.72       19.44      9.03 o
   1   6   4      488.51      442.83     10.32 o
   2   6   4       10.60       15.29      8.65 o
   3   6   4       60.07       63.38      9.01 o
   4   6   4        0.73        8.94     11.21 o
   5   6   4       58.49       51.88      9.62 o
   6   6   4        0.04        4.93      9.87 o
   7   6   4        1.78        8.97      9.52 o
   8   6   4        1.72       11.54     10.11 o
 -19   1   5       13.55       28.93      8.64 o
 -18   1   5       49.79       61.22      8.43 o
 -17   1   5        9.27        9.14      8.09 o
 -16   1   5       23.90       28.31      7.59 o
 -15   1   5        1.11        7.68      7.78 o
 -14   1   5        0.26        6.46      7.39 o
 -13   1   5        0.22        7.11      7.27 o
 -12   1   5        1.53       -2.28      6.97 o
 -11   1   5        3.65        3.86      6.92 o
 -10   1   5       60.77       70.48      6.39 o
  -9   1   5        1.42        4.19      6.64 o
  -8   1   5       49.48       58.13      6.89 o
  -7   1   5      318.15      308.39      7.26 o
  -6   1   5       10.67        9.72      6.43 o
  -5   1   5        3.72       11.87      6.89 o
  -4   1   5       16.41       13.49      6.95 o
  -3   1   5       70.99       62.49      7.89 o
  -2   1   5      297.54      291.80      9.42 o
  -1   1   5      845.62      788.11     10.59 o
   0   1   5      247.30      253.51      8.33 o
   1   1   5     1113.14     1105.47     10.35 o
   2   1   5     2164.76     2044.47     12.65 o
   3   1   5      247.00      257.67      7.02 o
   4   1   5       67.17       76.72      6.22 o
   5   1   5      540.63      564.93      8.31 o
   6   1   5      936.70      900.39      9.00 o
   7   1   5      276.33      264.40      7.16 o
   8   1   5       31.23       36.69      7.14 o
   9   1   5        5.40        8.91      7.20 o
  10   1   5       26.83       30.36      6.98 o
  11   1   5       42.54       49.37      7.12 o
  12   1   5       53.92       64.75      7.24 o
  13   1   5       14.64       22.44      7.53 o
  14   1   5       32.24       32.45      7.66 o
  15   1   5       15.16        9.70      7.92 o
  16   1   5       20.40       31.23      8.35 o
  17   1   5        3.82        6.31      8.25 o
 -19   2   5        0.03       10.57      7.88 o
 -18   2   5       50.56       35.61      7.94 o
 -17   2   5       58.44       63.94      7.65 o
 -16   2   5       46.52       39.39      8.03 o
 -15   2   5      117.14      112.03      7.85 o
 -14   2   5      207.36      227.69      7.50 o
 -13   2   5       44.25       41.40      7.65 o
 -12   2   5       40.50       46.47      7.46 o
 -11   2   5       18.09       21.72      7.60 o
 -10   2   5        0.71        4.15      6.41 o
  -9   2   5      173.92      167.29      7.32 o
  -8   2   5       69.40       67.66      7.11 o
  -7   2   5        3.07       11.11      6.87 o
  -6   2   5      321.00      325.96      7.96 o
  -5   2   5       48.21       57.39      7.20 o
  -4   2   5     1505.92     1536.17     16.64 o
  -3   2   5      300.94      309.57      8.02 o
  -2   2   5     2474.92     2470.40     29.74 o
  -1   2   5      167.87      164.23      7.92 o
   0   2   5      590.58      540.11      8.97 o
   1   2   5       51.27       47.85      7.31 o
   2   2   5        5.17        6.71      6.66 o
   3   2   5        5.10        8.96      7.43 o
   4   2   5       16.98       15.10      6.31 o
   5   2   5       66.06       71.20      6.75 o
   6   2   5       43.88       53.87      7.06 o
   7   2   5       41.03       44.38      6.52 o
   8   2   5        3.56        7.84      6.48 o
   9   2   5        2.45       14.45      7.51 o
  10   2   5       22.71       28.94      7.06 o
  11   2   5      177.15      163.82      7.76 o
  12   2   5       96.40       91.64      8.57 o
  13   2   5        7.74       19.52      8.45 o
  14   2   5        3.82       11.50      8.01 o
  15   2   5       20.07       34.61      8.56 o
  16   2   5        2.20        8.86      8.29 o
 -18   3   5        5.75       11.35      8.48 o
 -17   3   5        7.10       12.79      8.19 o
 -16   3   5       20.52       23.70      7.63 o
 -15   3   5        3.37       10.39      7.85 o
 -14   3   5      148.81      150.36      8.10 o
 -13   3   5      211.53      197.01      7.74 o
 -12   3   5        0.68        2.65      7.73 o
 -11   3   5       79.95       90.76      7.47 o
 -10   3   5      738.13      716.59      9.05 o
  -9   3   5       28.16       28.89      7.33 o
  -8   3   5       78.01       94.01      7.24 o
  -7   3   5       31.14       34.01      6.86 o
  -6   3   5      861.20      822.96      9.10 o
  -5   3   5      123.11      118.16      7.50 o
  -4   3   5       37.34       29.45      7.27 o
  -3   3   5       45.35       43.60      7.35 o
  -2   3   5      458.17      458.38      8.64 o
  -1   3   5       10.73       18.79      7.81 o
   0   3   5      225.28      228.46      8.10 o
   1   3   5      106.59      102.61      7.98 o
   2   3   5      930.80      946.08      9.83 o
   3   3   5       16.35       21.99      6.96 o
   4   3   5        4.67       11.86      7.35 o
   5   3   5        1.27        3.73      6.40 o
   6   3   5       34.47       38.98      6.45 o
   7   3   5       35.57       44.84      6.58 o
   8   3   5        6.64        5.37      6.16 o
   9   3   5        6.09       12.57      7.00 o
  10   3   5        0.78        3.91      7.48 o
  11   3   5        2.31        7.24      7.20 o
  12   3   5        3.35       -4.69      7.66 o
  13   3   5        0.94        3.59      7.57 o
  14   3   5       17.65       22.23      7.81 o
  15   3   5        6.16        8.77      8.40 o
 -16   4   5       50.47       31.01      8.75 o
 -15   4   5        0.85       13.26      7.96 o
 -14   4   5        6.15       13.32      7.94 o
 -13   4   5        5.81        6.56      7.33 o
 -12   4   5       62.30       69.98      7.71 o
 -11   4   5        4.10        6.10      7.48 o
 -10   4   5       18.51       23.66      7.45 o
  -9   4   5       65.55       67.10      6.83 o
  -8   4   5      110.17      114.48      7.30 o
  -7   4   5      134.40      134.58      7.61 o
  -6   4   5     1308.29     1280.02     10.17 o
  -5   4   5       40.90       45.01      7.27 o
  -4   4   5        1.49        6.20      7.49 o
  -3   4   5       64.91       66.27      8.01 o
  -2   4   5      194.78      188.76      8.28 o
  -1   4   5       76.19       86.58      7.98 o
   0   4   5        0.09       11.85      7.65 o
   1   4   5        0.90        8.58      8.04 o
   2   4   5       95.68       90.99      7.64 o
   3   4   5        3.38        4.86      7.68 o
   4   4   5      154.18      142.32      8.42 o
   5   4   5        0.69        5.44      7.49 o
   6   4   5      400.17      439.96      8.04 o
   7   4   5       20.06       24.39      6.97 o
   8   4   5        7.66       16.33      7.87 o
   9   4   5        4.11        7.53      7.58 o
  10   4   5       21.42       29.43      8.13 o
  11   4   5       42.54       34.83      7.98 o
  12   4   5        0.39        9.16      7.66 o
  13   4   5        2.18        2.44      8.84 o
  14   4   5        3.91       13.60      8.76 o
 -14   5   5        3.36       11.47      9.17 o
 -13   5   5        0.98        9.86      9.06 o
 -12   5   5        0.11        1.96      8.48 o
 -11   5   5        8.11        9.88      8.05 o
 -10   5   5        0.26        3.88      7.82 o
  -9   5   5        5.70        6.29      7.54 o
  -8   5   5        8.59        9.20      7.77 o
  -7   5   5        6.39       13.76      8.14 o
  -6   5   5       72.59       75.64      8.14 o
  -5   5   5        2.37        2.53      7.86 o
  -4   5   5      164.09      179.91      8.77 o
  -3   5   5       10.98       22.31      8.68 o
  -2   5   5      668.88      656.44     10.24 o
  -1   5   5       43.45       46.76      8.37 o
   0   5   5       61.93       57.83      8.20 o
   1   5   5        5.99       10.49      9.04 o
   2   5   5       75.46       95.57      8.42 o
   3   5   5        4.51        6.82      7.79 o
   4   5   5       14.51       22.88      9.26 o
   5   5   5       19.14       18.08      8.01 o
   6   5   5        1.29        8.03      8.44 o
   7   5   5       18.43       13.51      9.28 o
   8   5   5        0.75        4.86      8.77 o
   9   5   5        0.01        2.12      8.17 o
  10   5   5       44.51       42.90      9.52 o
  11   5   5        9.63       21.01      8.98 o
 -10   6   5       19.00       21.08     10.17 o
  -9   6   5        0.41        4.46      9.28 o
  -8   6   5        9.02       15.29      9.22 o
  -7   6   5        0.01        3.72      9.33 o
  -6   6   5        1.75       11.57      8.63 o
  -5   6   5        1.73        5.72      9.42 o
  -4   6   5        9.16       12.44      9.72 o
  -3   6   5        7.83        9.73      9.25 o
  -2   6   5        0.05        5.96      9.13 o
  -1   6   5       18.84       24.67      9.48 o
   0   6   5       10.56       16.47      9.93 o
   1   6   5       29.34       25.91      9.45 o
   2   6   5       81.15       92.42      9.72 o
   3   6   5       19.32       24.38      9.38 o
   4   6   5        5.08       12.39      9.71 o
   5   6   5        1.58        4.16      9.52 o
   6   6   5        8.12       16.95      9.89 o
   7   6   5        3.87        5.09     10.38 o
 -20   0   6        3.03       37.11     22.96 o
 -19   0   6        0.96        2.18     11.39 o
 -18   0   6        2.58        4.31     11.07 o
 -17   0   6        0.81        3.42     11.15 o
 -16   0   6       50.63       52.57     10.17 o
 -15   0   6       14.92       36.20     10.74 o
 -14   0   6       36.10       27.74     11.17 o
 -13   0   6       23.03       20.53      9.54 o
 -12   0   6      236.49      229.08     10.80 o
 -11   0   6      428.27      441.63     11.11 o
 -10   0   6      350.15      399.55     14.08 o
  -9   0   6      401.68      423.15     10.35 o
  -8   0   6       89.45       82.57      8.65 o
  -7   0   6        7.39       20.39      9.04 o
  -6   0   6     1477.04     1478.33     13.91 o
  -5   0   6      157.17      153.39     10.01 o
  -4   0   6      581.95      554.69     12.61 o
  -3   0   6      736.28      709.43     13.83 o
  -2   0   6      600.69      553.85     13.00 o
  -1   0   6     5802.83     5819.40     65.36 o
   0   0   6     4093.90     3987.95     27.05 o
   1   0   6      366.23      414.55     11.06 o
   2   0   6     6868.01     7245.07     32.07 o
   3   0   6     2279.77     2325.51     23.54 o
   4   0   6     1406.62     1356.79     17.56 o
   5   0   6       27.51       29.43      8.12 o
   6   0   6      720.83      751.82     10.78 o
   7   0   6       11.35       16.60      8.35 o
   8   0   6      160.57      169.91     10.75 o
   9   0   6      216.75      234.78     10.64 o
  10   0   6      198.57      217.72     11.93 o
  11   0   6       16.37       11.61      9.83 o
  12   0   6       33.59       48.55     12.12 o
  13   0   6        0.05        3.25     11.10 o
  14   0   6      380.32      377.06     14.68 o
  15   0   6       72.65       62.58     11.07 o
  16   0   6      136.66      124.96     12.51 o
  17   0   6        7.29       20.54     12.13 o
 -20   1   6       18.42       24.64      9.07 o
 -19   1   6      124.65      102.12      8.37 o
 -18   1   6       26.14       34.87      8.55 o
 -17   1   6       30.38       49.10      7.98 o
 -16   1   6       17.55       16.37      8.30 o
 -15   1   6       44.14       50.08      7.29 o
 -14   1   6       35.66       43.04      7.18 o
 -13   1   6       40.26       41.57      7.54 o
 -12   1   6      216.94      248.92      7.92 o
 -11   1   6        0.27        6.11      6.44 o
 -10   1   6        0.00        4.22      6.44 o
  -9   1   6       11.80       18.58      6.66 o
  -8   1   6      163.85      169.81      6.92 o
  -7   1   6     1559.22     1634.15     10.48 o
  -6   1   6      103.38      101.44      6.56 o
  -5   1   6     1203.11     1208.86      9.86 o
  -4   1   6      252.09      237.72      7.56 o
  -3   1   6      168.96      172.92      7.29 o
  -2   1   6      412.75      348.80      8.51 o
  -1   1   6       53.92       52.41      7.27 o
   0   1   6     1856.49     1855.74     12.12 o
   1   1   6      840.36      784.61      8.83 o
   2   1   6      272.05      255.76      7.84 o
   3   1   6      667.62      675.39      8.03 o
   4   1   6      105.38      108.76      6.21 o
   5   1   6      833.14      837.62      9.31 o
   6   1   6       41.54       48.75      7.08 o
   7   1   6       47.48       44.76      7.17 o
   8   1   6      159.96      156.30      6.74 o
   9   1   6       14.22       20.87      7.77 o
  10   1   6      294.06      297.01      7.74 o
  11   1   6       84.28       88.84      7.28 o
  12   1   6       97.62      111.41      7.49 o
  13   1   6       38.35       45.42      7.43 o
  14   1   6        9.20       17.57      7.94 o
  15   1   6        2.55        5.60      8.00 o
  16   1   6        7.10       11.39      8.72 o
 -19   2   6        1.97        7.43      8.03 o
 -18   2   6        8.20       22.77      8.51 o
 -17   2   6        4.41        5.76      7.89 o
 -16   2   6       24.34       43.44      8.10 o
 -15   2   6      309.69      291.61      8.25 o
 -14   2   6       18.94       29.85      7.81 o
 -13   2   6      130.10      154.26      8.31 o
 -12   2   6        4.10        7.97      7.16 o
 -11   2   6      328.61      323.70      7.39 o
 -10   2   6        2.70        7.84      6.58 o
  -9   2   6      162.10      150.85      7.51 o
  -8   2   6      634.03      620.85      8.37 o
  -7   2   6        2.68        5.38      7.08 o
  -6   2   6       25.82       36.32      6.77 o
  -5   2   6       45.34       43.52      7.02 o
  -4   2   6      540.74      559.43      9.00 o
  -3   2   6      919.91      999.22     12.12 o
  -2   2   6      281.31      315.78      8.21 o
  -1   2   6      939.28     1003.37     10.08 o
   0   2   6       45.30       46.19      6.96 o
   1   2   6        3.88        7.29      6.73 o
   2   2   6     1868.99     1844.36     12.37 o
   3   2   6      325.21      306.78      8.01 o
   4   2   6        0.79        8.64      6.75 o
   5   2   6        2.02        2.53      6.74 o
   6   2   6       12.12        9.59      6.29 o
   7   2   6      235.91      223.35      6.95 o
   8   2   6       11.08       16.28      6.48 o
   9   2   6      360.71      334.09      8.50 o
  10   2   6      173.28      179.88      7.42 o
  11   2   6       83.37       85.63      7.58 o
  12   2   6        1.58       -2.74      7.55 o
  13   2   6       72.60       66.52      7.82 o
  14   2   6        4.87        4.40      7.89 o
  15   2   6        1.91        3.79      7.96 o
  16   2   6        0.25        4.37      8.50 o
 -18   3   6        1.22       11.78      8.59 o
 -17   3   6        6.34       16.15      7.92 o
 -16   3   6       18.51       16.33      7.96 o
 -15   3   6        0.21        5.49      7.47 o
 -14   3   6        4.69       11.67      8.03 o
 -13   3   6        2.60        5.04      8.08 o
 -12   3   6        0.00        4.62      6.93 o
 -11   3   6      841.89      794.96      9.29 o
 -10   3   6        0.06        3.80      7.33 o
  -9   3   6      430.30      446.91      8.51 o
  -8   3   6        8.50        5.65      7.44 o
  -7   3   6       56.72       45.34      7.72 o
  -6   3   6        5.30        9.21      7.32 o
  -5   3   6       91.72       80.67      7.62 o
  -4   3   6      599.84      588.29      9.52 o
  -3   3   6       66.86       62.80      7.89 o
  -2   3   6        9.71       17.60      7.69 o
  -1   3   6       13.01       16.41      7.95 o
   0   3   6       20.45       25.66      7.57 o
   1   3   6      951.70      964.47     10.19 o
   2   3   6       49.88       56.48      7.26 o
   3   3   6      740.48      737.02      8.79 o
   4   3   6       14.08        9.41      7.43 o
   5   3   6       24.47       24.96      7.05 o
   6   3   6        0.79        4.72      7.22 o
   7   3   6        3.54        8.96      6.66 o
   8   3   6       87.57       99.97      6.98 o
   9   3   6       41.06       41.71      7.79 o
  10   3   6       22.99       30.10      7.24 o
  11   3   6        1.54       12.43      8.07 o
  12   3   6        0.16        8.06      7.85 o
  13   3   6       36.29       38.77      7.70 o
  14   3   6       33.27       20.43      7.95 o
  15   3   6        3.86        6.76      8.56 o
 -16   4   6        2.96        0.41      8.22 o
 -15   4   6       35.91       29.01      8.29 o
 -14   4   6        1.77        5.81      8.32 o
 -13   4   6        4.94       13.16      7.81 o
 -12   4   6        1.83       11.33      7.77 o
 -11   4   6       26.41       24.32      6.97 o
 -10   4   6        0.00       -2.16      6.87 o
  -9   4   6       34.92       42.82      6.89 o
  -8   4   6       43.60       40.40      7.10 o
  -7   4   6      567.33      570.08      8.76 o
  -6   4   6        6.34       16.17      7.94 o
  -5   4   6      179.45      160.92      7.86 o
  -4   4   6      106.23       83.96      7.86 o
  -3   4   6      145.01      125.21      8.34 o
  -2   4   6        0.14        2.65      7.94 o
  -1   4   6       29.58       31.73      8.20 o
   0   4   6        1.93        4.96      7.59 o
   1   4   6       69.58       65.77      7.84 o
   2   4   6       16.35       32.06      7.84 o
   3   4   6       17.05       34.79      7.90 o
   4   4   6       22.27       29.56      8.65 o
   5   4   6      118.38      135.19      7.75 o
   6   4   6       36.18       30.70      7.15 o
   7   4   6       76.68       86.58      7.10 o
   8   4   6        0.36       -1.50      7.42 o
   9   4   6        0.03        7.02      7.84 o
  10   4   6        4.30       11.81      7.64 o
  11   4   6        0.22        0.19      8.02 o
  12   4   6        2.36        9.29      8.40 o
  13   4   6        2.60        5.48      8.44 o
 -14   5   6        6.72       13.31      9.82 o
 -13   5   6        0.06        1.76      9.02 o
 -12   5   6        3.24        4.50      8.72 o
 -11   5   6       14.10       13.51      7.84 o
 -10   5   6        0.10       12.96      7.96 o
  -9   5   6       25.48       21.66      7.88 o
  -8   5   6        0.30        6.06      7.67 o
  -7   5   6        1.25        3.98      7.98 o
  -6   5   6       60.19       56.32      7.90 o
  -5   5   6        5.52       13.61      7.99 o
  -4   5   6      117.49      140.58      8.79 o
  -3   5   6      263.05      290.51      9.36 o
  -2   5   6        8.19       10.90      8.51 o
  -1   5   6      125.64      129.56      8.78 o
   0   5   6       22.79       21.94      8.33 o
   1   5   6        0.78        9.37      8.84 o
   2   5   6        1.34        3.56      7.96 o
   3   5   6        0.45        8.16      7.70 o
   4   5   6        1.66        4.83      9.34 o
   5   5   6        8.59       15.58      8.19 o
   6   5   6       19.63       19.36      8.10 o
   7   5   6        0.32        0.50      9.04 o
   8   5   6        1.70        6.86      8.86 o
   9   5   6       17.39       20.38      8.81 o
  10   5   6        8.20       10.49      9.46 o
  11   5   6        9.31       11.59      9.35 o
 -10   6   6       20.56       26.03      9.54 o
  -9   6   6        1.53        9.57      9.32 o
  -8   6   6        3.50       13.81      8.92 o
  -7   6   6        0.26        2.63      9.26 o
  -6   6   6        2.23        4.40      9.63 o
  -5   6   6        0.29        1.79      9.84 o
  -4   6   6        5.74       12.76      9.47 o
  -3   6   6       12.06       15.52     10.12 o
  -2   6   6       16.83        7.27      9.89 o
  -1   6   6       14.93        8.72      9.66 o
   0   6   6       66.69       75.80      9.70 o
   1   6   6       81.80       80.24      9.62 o
   2   6   6       21.39       23.62      9.55 o
   3   6   6        4.32       10.12      8.88 o
   4   6   6        1.67       10.63     11.03 o
   5   6   6        0.01        5.02      9.24 o
   6   6   6        0.00        8.07      9.77 o
   7   6   6        1.01        9.90     10.17 o
 -19   1   7       12.37       10.49      9.22 o
 -18   1   7      105.29       87.01      8.35 o
 -17   1   7        3.60        8.72      7.67 o
 -16   1   7       21.72       33.75      7.88 o
 -15   1   7        5.98       15.64      7.41 o
 -14   1   7        6.02        9.85      7.63 o
 -13   1   7      285.35      278.07      8.29 o
 -12   1   7       15.73       19.99      6.55 o
 -11   1   7       27.88       31.39      7.09 o
 -10   1   7       25.77       30.25      6.37 o
  -9   1   7      527.81      547.30      7.33 o
  -8   1   7      117.48      129.96      6.61 o
  -7   1   7      450.73      459.78      7.18 o
  -6   1   7     1033.40     1083.08      8.84 o
  -5   1   7     1962.18     1949.43     12.23 o
  -4   1   7        7.02       14.47      6.47 o
  -3   1   7     1076.06     1115.50     10.14 o
  -2   1   7      269.21      275.52      7.97 o
  -1   1   7     5802.38     5806.78     41.20 o
   0   1   7     1315.25     1334.98     10.05 o
   1   1   7      808.55      782.88     10.99 o
   2   1   7       91.43       98.98      7.36 o
   3   1   7      525.11      522.66      8.40 o
   4   1   7        0.01        0.42      6.24 o
   5   1   7      417.75      426.33      6.86 o
   6   1   7        1.61        6.97      6.00 o
   7   1   7      691.27      688.19      8.02 o
   8   1   7       62.70       61.09      7.76 o
   9   1   7       17.55       15.04      7.73 o
  10   1   7       55.63       51.33      7.29 o
  11   1   7      312.87      314.62      7.88 o
  12   1   7       23.82       23.36      7.54 o
  13   1   7        0.72        2.66      7.25 o
  14   1   7        5.20        8.32      7.69 o
  15   1   7       38.12       39.37      8.61 o
  16   1   7       13.97       11.97      8.98 o
 -19   2   7        1.78        8.42      9.15 o
 -18   2   7       26.62       29.97      8.63 o
 -17   2   7       22.30       16.17      8.05 o
 -16   2   7       25.98       29.88      8.40 o
 -15   2   7       96.82      101.96      8.24 o
 -14   2   7      441.12      436.49     15.20 o
 -13   2   7        1.57       15.37      7.47 o
 -12   2   7        7.32       12.30      6.87 o
 -11   2   7      109.24      103.52      6.94 o
 -10   2   7       66.09       63.44      7.09 o
  -9   2   7        5.82        9.08      7.10 o
  -8   2   7        7.51       12.27      6.56 o
  -7   2   7      234.35      234.31      7.70 o
  -6   2   7      143.31      133.13      7.05 o
  -5   2   7        0.98        3.70      6.68 o
  -4   2   7       82.53       86.23      7.34 o
  -3   2   7      798.34      850.81      9.52 o
  -2   2   7     1294.59     1410.48     11.10 o
  -1   2   7      276.57      283.62      7.87 o
   0   2   7       10.36       12.26      6.76 o
   1   2   7      175.44      174.78      7.06 o
   2   2   7       31.22       34.46      6.80 o
   3   2   7       10.47        9.61      7.11 o
   4   2   7        4.22        9.00      7.07 o
   5   2   7        5.62       12.63      6.44 o
   6   2   7       15.77       20.47      6.62 o
   7   2   7      420.09      436.16      7.71 o
   8   2   7       14.07       25.00      7.10 o
   9   2   7        1.36        2.39      6.41 o
  10   2   7       38.37       39.52      7.85 o
  11   2   7      316.65      304.09     12.02 o
  12   2   7        0.78        2.97      8.11 o
  13   2   7        0.32        8.51      8.77 o
  14   2   7        0.79        5.76      8.42 o
  15   2   7        4.43        5.66      8.80 o
 -18   3   7        0.25       14.46      8.85 o
 -17   3   7        0.04        6.12      7.80 o
 -16   3   7        0.67        5.18      8.20 o
 -15   3   7        0.62       -0.74      7.93 o
 -14   3   7       36.56       50.81      8.15 o
 -13   3   7       50.80       52.63      7.15 o
 -12   3   7       33.33       30.32      7.15 o
 -11   3   7      138.41      134.72      8.00 o
 -10   3   7      410.08      374.12      8.69 o
  -9   3   7      104.40       93.81      7.99 o
  -8   3   7        0.65        9.56      7.24 o
  -7   3   7      123.50      111.38      7.82 o
  -6   3   7        7.41       14.10      7.54 o
  -5   3   7       54.24       54.35      7.73 o
  -4   3   7        1.71        6.11      8.36 o
  -3   3   7      194.84      202.76      8.58 o
  -2   3   7       16.41       27.22      7.91 o
  -1   3   7      164.79      166.29      8.45 o
   0   3   7        0.12        6.66      7.60 o
   1   3   7      222.79      216.06      7.96 o
   2   3   7       20.54       29.96      7.52 o
   3   3   7       69.95       71.99      7.38 o
   4   3   7       33.20       32.15      6.94 o
   5   3   7       49.71       55.40      6.80 o
   6   3   7      181.57      172.96      7.20 o
   7   3   7       26.72       26.87      7.18 o
   8   3   7        0.30        7.54      6.56 o
   9   3   7       20.70       22.49      7.11 o
  10   3   7       64.91       65.55      7.68 o
  11   3   7        7.52       11.55      7.44 o
  12   3   7        0.35        3.31      7.95 o
  13   3   7        8.02       17.98      7.99 o
  14   3   7        0.74        7.54      8.26 o
 -16   4   7        0.01       12.30      9.07 o
 -15   4   7        0.14        7.96      8.34 o
 -14   4   7        6.83        7.07      8.44 o
 -13   4   7        0.50        6.26      7.93 o
 -12   4   7       13.30       17.86      7.68 o
 -11   4   7        0.81        2.69      7.21 o
 -10   4   7       15.70       18.22      7.13 o
  -9   4   7      336.32      346.23      8.47 o
  -8   4   7      106.98      126.00      7.53 o
  -7   4   7      296.97      295.80      8.24 o
  -6   4   7      273.81      257.49      8.60 o
  -5   4   7        3.07       16.76      7.86 o
  -4   4   7       20.88       24.63      8.03 o
  -3   4   7       11.91        7.35      8.14 o
  -2   4   7      146.76      147.08      8.86 o
  -1   4   7       45.80       48.20      7.79 o
   0   4   7       56.83       55.22      8.13 o
   1   4   7       32.39       37.74      7.72 o
   2   4   7       67.93       67.01      8.16 o
   3   4   7       15.58       10.82      7.90 o
   4   4   7        0.00        6.44      8.42 o
   5   4   7        0.77       16.23      7.45 o
   6   4   7       25.33       20.58      7.34 o
   7   4   7      105.44      103.46      7.77 o
   8   4   7        0.10        8.86      7.14 o
   9   4   7        0.10        0.43      7.93 o
  10   4   7        2.59       11.61      7.80 o
  11   4   7        0.07        4.01      7.90 o
  12   4   7        1.93       11.85      8.82 o
 -14   5   7        0.67        4.99      9.40 o
 -13   5   7       13.90       23.72      9.18 o
 -12   5   7        2.38       16.45      8.14 o
 -11   5   7        0.43        5.40      7.99 o
 -10   5   7        2.43        7.44      7.76 o
  -9   5   7       46.74       41.62      7.93 o
  -8   5   7        1.17        2.43      7.91 o
  -7   5   7        1.23        9.05      8.02 o
  -6   5   7       32.64       27.91      8.15 o
  -5   5   7      202.27      184.42      9.32 o
  -4   5   7        2.81        6.30      8.72 o
  -3   5   7       10.08       19.81      9.06 o
  -2   5   7        2.14        7.73      8.22 o
  -1   5   7        0.07       12.60      8.90 o
   0   5   7        7.27        8.23      8.19 o
   1   5   7        1.56        6.73      8.62 o
   2   5   7       52.99       61.87      8.40 o
   3   5   7       18.41       31.39      8.27 o
   4   5   7       22.06       23.70      9.24 o
   5   5   7        2.19        5.57      8.65 o
   6   5   7        0.84        6.24      8.21 o
   7   5   7        7.39       16.22      8.70 o
   8   5   7        0.21        8.20      9.81 o
   9   5   7        0.87        6.50      8.90 o
  10   5   7        1.46        3.75      9.24 o
  -9   6   7        5.83       16.45      9.50 o
  -8   6   7        2.16        8.74      9.27 o
  -7   6   7        2.07       11.19     10.25 o
  -6   6   7        7.59        5.46      9.74 o
  -5   6   7        1.84       14.30      9.70 o
  -4   6   7        4.97       11.08      9.94 o
  -3   6   7        0.35        7.37      9.50 o
  -2   6   7        2.62       13.92     10.35 o
  -1   6   7       68.20       66.73      9.35 o
   0   6   7        0.46       11.01      9.55 o
   1   6   7        1.26        4.38      9.37 o
   2   6   7        4.63       10.18      9.63 o
   3   6   7        2.73       10.87      9.77 o
   4   6   7        6.02       16.48     10.74 o
   5   6   7        1.08        8.37      9.17 o
   6   6   7        3.88       10.88      9.30 o
 -20   0   8       14.01       31.13     13.68 o
 -19   0   8        1.75        8.39     11.52 o
 -18   0   8        5.96       19.75     11.82 o
 -17   0   8       33.04       31.95     11.42 o
 -16   0   8      114.29      120.79     11.33 o
 -15   0   8       22.66       29.38     10.80 o
 -14   0   8      218.66      226.31     11.34 o
 -13   0   8        7.60        8.35     10.59 o
 -12   0   8       62.22       73.17     12.14 o
 -11   0   8      831.36      849.44     18.29 o
 -10   0   8     2267.77     2321.62     14.58 o
  -9   0   8     1183.15     1141.92     23.14 o
  -8   0   8      149.13      151.77      9.31 o
  -7   0   8      114.83      121.01      8.40 o
  -6   0   8      419.11      431.13     10.14 o
  -5   0   8      227.30      233.92      9.89 o
  -4   0   8      273.58      292.36      9.66 o
  -3   0   8      235.68      250.13      9.67 o
  -2   0   8      833.85      826.15     13.20 o
  -1   0   8        4.60        8.71      8.90 o
   0   0   8       21.88       38.98      9.22 o
   1   0   8       14.65       10.09      8.04 o
   2   0   8    12301.00    12497.83    158.53 o
   3   0   8        4.13        9.10      7.96 o
   4   0   8      172.99      179.30      8.49 o
   5   0   8       67.36       65.61      9.46 o
   6   0   8     1120.74     1133.59     20.90 o
   7   0   8        1.19        6.12      8.26 o
   8   0   8       55.10       52.16      8.11 o
   9   0   8       83.57       76.06      9.78 o
  10   0   8      104.14       92.17     10.62 o
  11   0   8       57.88       79.45     10.61 o
  12   0   8        1.44        9.59     10.29 o
  13   0   8       33.36       36.03     11.10 o
  14   0   8      537.57      546.19     27.59 o
  15   0   8      126.71      116.62     12.53 o
 -19   1   8       83.90       73.02      8.41 o
 -18   1   8       84.50       74.70      8.25 o
 -17   1   8       35.37       32.14      7.77 o
 -16   1   8       28.82       31.67      8.12 o
 -15   1   8       60.01       79.69      7.72 o
 -14   1   8      231.65      214.29      7.66 o
 -13   1   8      123.79      112.89      7.46 o
 -12   1   8       10.16       13.58      6.55 o
 -11   1   8       46.30       45.57      6.59 o
 -10   1   8        1.89        8.55      5.84 o
  -9   1   8        1.83        4.79      6.04 o
  -8   1   8       99.50       93.10      7.15 o
  -7   1   8      156.41      162.66      6.68 o
  -6   1   8      924.03      986.82      8.83 o
  -5   1   8     1244.94     1282.79      9.34 o
  -4   1   8       72.07       84.26      6.77 o
  -3   1   8        9.99       23.71      6.74 o
  -2   1   8     4872.67     4896.00     34.42 o
  -1   1   8       36.69       48.62      6.64 o
   0   1   8        1.51        1.13      6.57 o
   1   1   8       23.10       20.82      6.16 o
   2   1   8      591.13      618.44      8.34 o
   3   1   8        2.36        1.87      6.24 o
   4   1   8        3.82        9.44      6.00 o
   5   1   8       19.69       20.88      6.13 o
   6   1   8     1000.26     1023.17      8.03 o
   7   1   8      137.35      135.28      6.18 o
   8   1   8      106.81      109.10      6.69 o
   9   1   8        1.22        5.78      7.19 o
  10   1   8      828.29      867.76      9.76 o
  11   1   8       95.94      112.93     12.22 o
  12   1   8       61.09       60.73      8.73 o
  13   1   8       22.13       17.39      8.63 o
  14   1   8       17.50       27.05      9.03 o
  15   1   8        4.15       12.06      8.97 o
 -19   2   8        0.56        2.03      8.76 o
 -18   2   8       37.98       34.21      8.30 o
 -17   2   8        0.01        8.72      7.65 o
 -16   2   8      129.27      129.03      8.14 o
 -15   2   8      143.10      147.77      7.74 o
 -14   2   8        2.87        3.70      7.45 o
 -13   2   8       92.06       95.85      7.03 o
 -12   2   8       72.63       79.90      7.04 o
 -11   2   8        2.79        7.57      6.92 o
 -10   2   8        5.74        6.59      6.64 o
  -9   2   8        2.03        6.02      7.02 o
  -8   2   8       26.14       29.99      6.89 o
  -7   2   8      115.75      118.15      6.99 o
  -6   2   8     2190.51     2169.17     19.75 o
  -5   2   8      260.81      276.28      8.14 o
  -4   2   8       30.42       30.57      7.31 o
  -3   2   8       20.01       31.11      7.86 o
  -2   2   8     2308.17     2399.57     25.10 o
  -1   2   8      184.91      201.09      7.35 o
   0   2   8       85.08       85.25      7.03 o
   1   2   8        0.62        9.08      6.63 o
   2   2   8      260.84      262.48      7.40 o
   3   2   8       35.88       36.79      7.04 o
   4   2   8        2.55        7.82      6.36 o
   5   2   8        2.79       16.35      6.81 o
   6   2   8      643.65      654.35     11.96 o
   7   2   8      358.33      358.38      7.65 o
   8   2   8      580.38      559.78      8.11 o
   9   2   8       21.79       33.38      6.85 o
  10   2   8        0.27       16.41      8.50 o
  11   2   8       18.17       15.22      8.74 o
  12   2   8        0.80        6.51      8.29 o
  13   2   8        0.44        3.66      8.41 o
  14   2   8        0.99       12.32      8.43 o
  15   2   8        0.31       -1.72      9.05 o
 -18   3   8        0.68        9.29      8.37 o
 -17   3   8        5.54        6.43      8.98 o
 -16   3   8        3.17       13.87      8.65 o
 -15   3   8        6.03        9.32      8.39 o
 -14   3   8        7.29        5.91      7.94 o
 -13   3   8        6.41       10.58      7.40 o
 -12   3   8      373.57      387.59      8.26 o
 -11   3   8      289.27      304.26      8.52 o
 -10   3   8      221.73      207.51      8.51 o
  -9   3   8       92.89       92.79      7.35 o
  -8   3   8        0.51        6.33      7.24 o
  -7   3   8       15.83       21.55      7.81 o
  -6   3   8        5.50        4.01      7.64 o
  -5   3   8      214.51      220.02      8.36 o
  -4   3   8       55.84       55.03      7.80 o
  -3   3   8       16.05       16.39      8.13 o
  -2   3   8       12.03       17.35      7.67 o
  -1   3   8        2.73        5.31      7.64 o
   0   3   8       67.53       69.33      7.19 o
   1   3   8        0.00        5.92      7.01 o
   2   3   8      762.34      752.08      9.03 o
   3   3   8       68.38       65.15      7.21 o
   4   3   8      596.85      570.91      8.48 o
   5   3   8       72.45       76.27      7.31 o
   6   3   8        0.35        2.48      7.42 o
   7   3   8       95.09       92.66      7.53 o
   8   3   8       34.26       32.63      7.38 o
   9   3   8       12.74       16.50      7.18 o
  10   3   8        0.60       12.63      7.78 o
  11   3   8        4.05       13.97      8.50 o
  12   3   8       10.31       22.51      8.07 o
  13   3   8        0.15        3.54      8.22 o
  14   3   8        2.09       10.44      8.84 o
 -16   4   8        3.20       12.04      8.49 o
 -15   4   8        5.45        3.34      8.64 o
 -14   4   8       14.35       13.66      8.34 o
 -13   4   8        8.47       11.61      7.11 o
 -12   4   8       85.45       72.18      7.70 o
 -11   4   8       19.07       14.63      7.10 o
 -10   4   8       57.74       42.26      8.32 o
  -9   4   8       24.44       33.61      7.61 o
  -8   4   8      208.04      220.28      8.15 o
  -7   4   8       41.35       38.77      7.68 o
  -6   4   8        1.06        8.65      8.52 o
  -5   4   8       10.19        6.60      7.94 o
  -4   4   8       10.06        8.09      8.05 o
  -3   4   8        3.31       11.66      9.34 o
  -2   4   8        9.84       12.05      8.60 o
  -1   4   8       95.46      100.79      9.17 o
   0   4   8      133.27      141.60      8.97 o
   1   4   8       16.04       22.99      8.44 o
   2   4   8        2.74       10.31      7.76 o
   3   4   8       64.52       67.49      8.29 o
   4   4   8      117.53      114.68      8.66 o
   5   4   8       13.21       18.19      7.40 o
   6   4   8        5.59        6.51      7.26 o
   7   4   8        3.65       10.03      7.15 o
   8   4   8        0.32       16.63      7.27 o
   9   4   8        0.07        6.90      7.53 o
  10   4   8        5.65       11.42      8.51 o
  11   4   8        4.97        7.20      8.86 o
  12   4   8        1.08        0.90      8.95 o
 -13   5   8        1.13        7.24      8.95 o
 -12   5   8        0.05        2.08      7.99 o
 -11   5   8        2.18        7.61      8.54 o
 -10   5   8        4.60       14.30      8.16 o
  -9   5   8        5.38        9.11      8.36 o
  -8   5   8        1.91        9.63      7.90 o
  -7   5   8        2.26        8.05      8.64 o
  -6   5   8       24.17       28.42      8.44 o
  -5   5   8        3.61        8.44      9.74 o
  -4   5   8      203.23      187.16     10.72 o
  -3   5   8       25.05       14.95      8.94 o
  -2   5   8        8.79       11.75      9.18 o
  -1   5   8       40.13       35.70      8.53 o
   0   5   8       21.69       27.05      8.13 o
   1   5   8        3.83        9.35      8.76 o
   2   5   8       15.07       32.33      8.72 o
   3   5   8        0.03        2.24      8.52 o
   4   5   8       14.20       14.77      9.69 o
   5   5   8        2.59        4.68      8.29 o
   6   5   8        0.87        7.89      8.47 o
   7   5   8        2.49       10.10      8.65 o
   8   5   8       11.90       20.89      9.40 o
   9   5   8        1.59       10.16      9.45 o
  -9   6   8        0.03        3.21     10.07 o
  -8   6   8       20.28       25.56     10.30 o
  -7   6   8        0.12       12.60     10.59 o
  -6   6   8        0.00        4.53     10.31 o
  -5   6   8        1.50        0.55     10.22 o
  -4   6   8        3.55        6.77     10.28 o
  -3   6   8        0.27        7.84     10.15 o
  -2   6   8        0.66        4.92      9.41 o
  -1   6   8        4.51        5.68     10.03 o
   0   6   8        3.03        3.13     10.26 o
   1   6   8        2.89       15.40      9.84 o
   2   6   8        5.97        4.56      9.39 o
   3   6   8        1.66       14.71      9.24 o
   4   6   8        1.56        5.43      9.39 o
   5   6   8        0.00        7.18      9.31 o
 -19   1   9       58.24       67.52      8.95 o
 -18   1   9       27.04       41.19      8.27 o
 -17   1   9        1.84        1.47      8.01 o
 -16   1   9       36.91       37.76      8.33 o
 -15   1   9       40.83       36.28      7.87 o
 -14   1   9       84.19       86.44      7.64 o
 -13   1   9       85.11       82.51      6.83 o
 -12   1   9       62.60       57.15      6.63 o
 -11   1   9       42.29       43.11      5.98 o
 -10   1   9       27.90       30.17      5.93 o
  -9   1   9       26.87       32.20      6.17 o
  -8   1   9      198.41      200.63      6.95 o
  -7   1   9      863.15      894.22      8.78 o
  -6   1   9       64.41       64.17      6.66 o
  -5   1   9      152.37      190.67      6.56 o
  -4   1   9       56.09       61.21      6.54 o
  -3   1   9      343.96      376.36      7.22 o
  -2   1   9       45.65       53.82      6.23 o
  -1   1   9      415.00      431.82      7.59 o
   0   1   9      171.66      193.03      6.93 o
   1   1   9      192.97      204.70      7.15 o
   2   1   9      222.81      216.44      6.84 o
   3   1   9       25.08       21.04      6.47 o
   4   1   9       13.40       27.26      6.70 o
   5   1   9        7.56       12.31      6.06 o
   6   1   9       25.63       29.45      5.95 o
   7   1   9        0.20        7.66      6.03 o
   8   1   9       35.11       39.45      6.47 o
   9   1   9      174.82      173.38      6.95 o
  10   1   9       55.78       72.49      8.07 o
  11   1   9      195.90      187.21      8.05 o
  12   1   9      104.90      100.54      7.75 o
  13   1   9       15.61       10.44      8.85 o
  14   1   9        1.21        2.78      9.50 o
  15   1   9        8.67        6.65      9.50 o
 -19   2   9       29.86       25.74      8.80 o
 -18   2   9       24.14       25.67      8.78 o
 -17   2   9        0.35        9.78      8.55 o
 -16   2   9       29.13       27.29      8.20 o
 -15   2   9      206.66      200.53      8.35 o
 -14   2   9       58.19       51.21      7.21 o
 -13   2   9        6.31       17.30      7.20 o
 -12   2   9       12.08       23.18      6.76 o
 -11   2   9        2.17       11.46      7.46 o
 -10   2   9      119.81      112.69      7.32 o
  -9   2   9        1.02        3.91      6.79 o
  -8   2   9      542.34      565.80      7.71 o
  -7   2   9      234.72      242.91      7.13 o
  -6   2   9       36.61       34.00      7.15 o
  -5   2   9      789.69      783.50      9.59 o
  -4   2   9      534.17      527.84      8.53 o
  -3   2   9       47.22       46.92      7.25 o
  -2   2   9        6.06       10.17      7.35 o
  -1   2   9       99.21      105.34      7.29 o
   0   2   9        5.63        7.77      6.87 o
   1   2   9       12.66       16.41      7.16 o
   2   2   9       66.20       56.21      6.67 o
   3   2   9       32.50       31.73      6.65 o
   4   2   9      162.14      145.03      6.62 o
   5   2   9      294.69      273.93      6.74 o
   6   2   9      191.32      187.65      7.47 o
   7   2   9      693.19      662.10      8.58 o
   8   2   9      104.83      107.25      6.81 o
   9   2   9       59.96       66.96      6.84 o
  10   2   9        2.22        7.37      7.50 o
  11   2   9       25.96       36.23      8.24 o
  12   2   9       22.72       25.46      8.01 o
  13   2   9        1.02        0.66      8.09 o
  14   2   9        0.27       10.84      8.31 o
 -17   3   9       15.39       18.91      9.08 o
 -16   3   9        7.71       12.65      8.67 o
 -15   3   9        0.77        9.37      8.54 o
 -14   3   9       32.51       28.85      7.70 o
 -13   3   9      123.70      121.73      7.41 o
 -12   3   9      115.01      125.64      8.04 o
 -11   3   9        1.13       -4.68      7.48 o
 -10   3   9        4.68        3.83      7.35 o
  -9   3   9      134.93      138.92      7.47 o
  -8   3   9       92.47       96.90      8.02 o
  -7   3   9       27.83       25.76      7.94 o
  -6   3   9        7.31        7.18      7.63 o
  -5   3   9      212.62      216.98      8.26 o
  -4   3   9      194.03      187.20      8.01 o
  -3   3   9      262.02      268.80      7.85 o
  -2   3   9       14.62       30.28      7.21 o
  -1   3   9      156.73      161.51      7.72 o
   0   3   9      328.44      316.24      8.19 o
   1   3   9      135.32      131.23      7.37 o
   2   3   9      221.41      214.66      7.35 o
   3   3   9      960.97      935.82     10.15 o
   4   3   9      224.36      215.90      8.07 o
   5   3   9        9.74       13.88      7.21 o
   6   3   9      116.58      110.43      7.26 o
   7   3   9      138.40      138.24      7.03 o
   8   3   9        0.14       12.50      7.21 o
   9   3   9        9.45       25.31      7.69 o
  10   3   9        0.74        4.67      7.54 o
  11   3   9        0.00        2.65      8.04 o
  12   3   9        8.58        1.10      8.73 o
  13   3   9        1.00        8.90      7.90 o
 -16   4   9       16.54       20.15      8.67 o
 -15   4   9       23.75       29.46      8.56 o
 -14   4   9        7.59        8.89      7.92 o
 -13   4   9       12.92       17.74      8.13 o
 -12   4   9        2.74       13.49      8.21 o
 -11   4   9        0.25        5.36      7.73 o
 -10   4   9        2.97        6.79      7.65 o
  -9   4   9        0.60        8.50      8.68 o
  -8   4   9       57.15       64.53      8.72 o
  -7   4   9        0.10        9.24      8.26 o
  -6   4   9        6.98       18.59      8.33 o
  -5   4   9        3.79        5.26      8.31 o
  -4   4   9      119.85      123.99      8.52 o
  -3   4   9      149.28      143.39      9.35 o
  -2   4   9       77.59       90.16      9.49 o
  -1   4   9      721.10      735.06     10.66 o
   0   4   9       18.37       20.27      8.25 o
   1   4   9      227.75      239.09      8.66 o
   2   4   9      175.81      176.17      8.77 o
   3   4   9        4.06       -4.98      8.58 o
   4   4   9        0.62        5.48      7.89 o
   5   4   9        0.23        0.94      7.42 o
   6   4   9        0.12       11.68      7.49 o
   7   4   9        0.00        6.97      7.23 o
   8   4   9       11.41       16.52      7.56 o
   9   4   9        1.07       15.29      7.96 o
  10   4   9        7.16       23.76      8.62 o
  11   4   9        7.85        5.27      8.91 o
 -13   5   9        5.53       17.72      8.96 o
 -12   5   9       14.21       23.47      8.70 o
 -11   5   9        1.00        4.97      8.62 o
 -10   5   9        3.69        3.57      8.81 o
  -9   5   9        0.27        2.58      8.47 o
  -8   5   9       21.55       25.09      8.90 o
  -7   5   9       11.89        5.06      8.86 o
  -6   5   9        8.59       10.25      8.93 o
  -5   5   9       72.60       89.09      9.80 o
  -4   5   9        8.96        9.90      9.97 o
  -3   5   9       27.77       41.29      9.47 o
  -2   5   9       35.84       37.69      9.64 o
  -1   5   9       53.18       48.20     10.28 o
   0   5   9        0.08        7.53      8.85 o
   1   5   9       36.66       28.26      8.67 o
   2   5   9        0.14       -0.16      8.54 o
   3   5   9        7.25       12.64      8.51 o
   4   5   9        0.01        6.17     10.29 o
   5   5   9        4.23       20.08      8.27 o
   6   5   9        0.70        7.65      8.44 o
   7   5   9        1.77        7.86      8.90 o
   8   5   9        1.24        4.57      9.38 o
  -8   6   9        0.01        5.23     10.41 o
  -7   6   9       12.97        9.75     10.63 o
  -6   6   9       10.40       -0.67     11.05 o
  -5   6   9        0.77       13.42     11.17 o
  -4   6   9        0.38       -3.38     10.29 o
  -3   6   9        1.63       -3.90     11.54 o
  -2   6   9        3.33        9.42     10.94 o
  -1   6   9        0.05        3.58     10.40 o
   0   6   9        2.63       -0.07     10.09 o
   1   6   9        0.94        7.38      9.44 o
   2   6   9        1.77       10.61     10.57 o
   3   6   9       15.08       15.61     11.36 o
   4   6   9        3.17        9.50      9.64 o
 -19   0  10       24.34       30.09     11.87 o
 -18   0  10        0.48       13.65     11.76 o
 -17   0  10       14.63       -4.15     10.64 o
 -16   0  10        0.00        0.55     10.22 o
 -15   0  10        3.45        7.29     11.78 o
 -14   0  10       12.23       19.47     10.03 o
 -13   0  10       73.73       87.31      9.15 o
 -12   0  10      170.27      173.01      9.45 o
 -11   0  10      207.83      196.06      9.25 o
 -10   0  10      215.76      218.69     10.37 o
  -9   0  10       46.43       46.15      9.51 o
  -8   0  10       30.76       26.67      9.21 o
  -7   0  10       38.90       44.76      9.23 o
  -6   0  10      606.45      586.42     10.96 o
  -5   0  10       34.88       38.84      9.56 o
  -4   0  10        5.91        2.36      8.93 o
  -3   0  10      113.45      136.35      9.81 o
  -2   0  10      383.68      422.02     10.41 o
  -1   0  10     1393.55     1350.78     24.01 o
   0   0  10       74.49       83.37      8.97 o
   1   0  10      105.29      104.20      8.61 o
   2   0  10        0.23        5.89      8.20 o
   3   0  10      255.82      265.19     10.09 o
   4   0  10      184.34      187.61      9.80 o
   5   0  10        4.42       16.42      8.76 o
   6   0  10       20.01       24.50      8.25 o
   7   0  10        1.38       10.04      9.11 o
   8   0  10       70.67       64.42     10.35 o
   9   0  10        2.49       15.87      9.42 o
  10   0  10       25.48       33.73     10.07 o
  11   0  10        2.20       15.78     10.83 o
  12   0  10       54.86       67.47     12.27 o
  13   0  10        0.15       13.62     14.40 o
  14   0  10       78.45       72.54     12.22 o
 -19   1  10        0.15        3.46      9.14 o
 -18   1  10       67.92       63.17      8.39 o
 -17   1  10       35.83       31.50      8.15 o
 -16   1  10       16.27        8.75      7.64 o
 -15   1  10       26.35       41.28      8.03 o
 -14   1  10       30.97       35.60      7.56 o
 -13   1  10       58.72       68.14      6.59 o
 -12   1  10       16.40       26.12      6.68 o
 -11   1  10       11.32       12.19      6.03 o
 -10   1  10        0.85       -1.74      5.83 o
  -9   1  10       20.18       27.72      6.46 o
  -8   1  10       79.57       80.62      6.59 o
  -7   1  10      232.24      235.47      6.79 o
  -6   1  10       86.85       82.06      6.49 o
  -5   1  10      179.18      169.14      6.48 o
  -4   1  10       19.85       21.13      6.38 o
  -3   1  10       71.23       79.76      6.66 o
  -2   1  10      766.11      781.66      8.77 o
  -1   1  10       59.74       75.47      6.75 o
   0   1  10        9.45       12.74      6.63 o
   1   1  10       30.21       36.86      6.76 o
   2   1  10      224.84      217.67      6.63 o
   3   1  10      243.96      233.95      6.85 o
   4   1  10       42.36       46.09      6.60 o
   5   1  10        0.59        8.40      6.09 o
   6   1  10       38.97       46.29      6.52 o
   7   1  10        7.94        9.50      6.17 o
   8   1  10       17.65       25.18      6.57 o
   9   1  10        3.78       -0.14      6.66 o
  10   1  10       77.78       80.16      7.13 o
  11   1  10       88.18       99.73      8.12 o
  12   1  10        0.52        5.14      7.65 o
  13   1  10        0.44        7.23      8.45 o
  14   1  10       17.80       14.23      8.88 o
 -18   2  10       29.36       23.95      8.84 o
 -17   2  10       19.80       24.05      8.37 o
 -16   2  10       63.54       70.55      8.91 o
 -15   2  10        2.67        8.89      6.95 o
 -14   2  10       16.29       15.23      7.20 o
 -13   2  10        5.29        9.05      6.80 o
 -12   2  10        7.52       13.66      6.91 o
 -11   2  10       22.54       21.07      6.73 o
 -10   2  10      115.33      114.68      7.27 o
  -9   2  10       19.57       18.64      6.48 o
  -8   2  10       26.77       33.08      6.71 o
  -7   2  10       43.15       46.80      7.09 o
  -6   2  10        1.41       -0.04      7.24 o
  -5   2  10      315.09      313.48      9.58 o
  -4   2  10        5.92        9.86      7.28 o
  -3   2  10       26.04       26.20      7.09 o
  -2   2  10       93.98       86.00      7.12 o
  -1   2  10       86.02       89.53      7.11 o
   0   2  10       69.94       88.63      6.72 o
   1   2  10       13.34       12.28      6.75 o
   2   2  10      290.63      286.79      7.98 o
   3   2  10       87.74       82.81      6.62 o
   4   2  10       15.23       28.01      6.43 o
   5   2  10        0.00       -0.85      6.46 o
   6   2  10      384.43      378.45      7.54 o
   7   2  10      333.75      310.49      7.43 o
   8   2  10        2.03       10.53      6.67 o
   9   2  10       14.20       14.75      6.88 o
  10   2  10       67.35       72.54      7.40 o
  11   2  10        8.60       15.89      7.93 o
  12   2  10        6.94        7.16      8.56 o
  13   2  10        0.03       -0.15      8.19 o
 -17   3  10        1.50        9.46      9.07 o
 -16   3  10        3.35        3.95      8.73 o
 -15   3  10        2.22        5.46      7.68 o
 -14   3  10        5.21       12.14      7.37 o
 -13   3  10        9.81       13.71      7.75 o
 -12   3  10        1.91        9.38      7.27 o
 -11   3  10       25.71       30.95      7.37 o
 -10   3  10      313.66      291.21      8.76 o
  -9   3  10       95.20      103.56      7.63 o
  -8   3  10      155.81      155.44      8.20 o
  -7   3  10        3.80       12.67      7.50 o
  -6   3  10       14.47       18.51      7.69 o
  -5   3  10       21.58       18.10      7.15 o
  -4   3  10        8.24        9.47      7.73 o
  -3   3  10       19.29       22.72      7.30 o
  -2   3  10       27.74       29.56      7.29 o
  -1   3  10      329.04      322.59      8.39 o
   0   3  10       30.50       27.02      7.10 o
   1   3  10       13.13       18.89      6.78 o
   2   3  10      557.29      540.44      9.79 o
   3   3  10      616.93      605.41      9.55 o
   4   3  10       22.68       29.00      7.22 o
   5   3  10       40.91       37.77      7.16 o
   6   3  10       30.91       33.03      7.38 o
   7   3  10       24.54       22.47      7.38 o
   8   3  10       21.45       26.50      7.52 o
   9   3  10       11.08        9.16      7.64 o
  10   3  10        9.05       14.93      7.85 o
  11   3  10        0.20       -0.70      8.49 o
  12   3  10        0.71        4.38      9.21 o
 -15   4  10        0.89        1.76      8.51 o
 -14   4  10       27.85       20.72      8.34 o
 -13   4  10       10.37       19.16      8.45 o
 -12   4  10        9.15       22.41      7.85 o
 -11   4  10        6.35       10.81      8.84 o
 -10   4  10        1.31        4.17      8.43 o
  -9   4  10        1.10        4.01      8.56 o
  -8   4  10        6.46       11.53      8.31 o
  -7   4  10       22.26       20.29      8.28 o
  -6   4  10      138.11      136.84      8.70 o
  -5   4  10      119.55      115.28      8.34 o
  -4   4  10       11.82        7.74      8.05 o
  -3   4  10        6.47       23.71      8.86 o
  -2   4  10      242.59      244.16      9.53 o
  -1   4  10      427.22      412.34     14.24 o
   0   4  10       46.45       52.59      8.76 o
   1   4  10        1.57        6.24      8.13 o
   2   4  10       40.74       57.88      8.61 o
   3   4  10       93.05       78.05      8.62 o
   4   4  10        9.35       13.70      7.64 o
   5   4  10        6.73        9.03      7.78 o
   6   4  10       10.97       19.12      7.47 o
   7   4  10       35.35       38.42      7.59 o
   8   4  10       21.30       22.51      7.97 o
   9   4  10       19.88       19.63      8.02 o
  10   4  10        1.07        2.70      8.59 o
 -13   5  10        0.87       11.60      9.28 o
 -12   5  10       20.71       26.97      8.84 o
 -11   5  10        3.53        8.43      9.16 o
 -10   5  10        1.79        4.07      9.08 o
  -9   5  10       11.54       16.49      9.46 o
  -8   5  10       16.06       19.52      8.64 o
  -7   5  10        3.91        6.53      9.29 o
  -6   5  10       97.28      102.52      9.15 o
  -5   5  10       99.06      110.10     10.00 o
  -4   5  10       64.50       66.46     10.15 o
  -3   5  10       19.39       11.05      9.54 o
  -2   5  10       33.96       31.90     10.05 o
  -1   5  10       26.21       33.34     10.06 o
   0   5  10       17.51       25.66      9.92 o
   1   5  10       24.94       21.52      8.55 o
   2   5  10        4.04        7.55      8.61 o
   3   5  10        6.76       15.35     10.32 o
   4   5  10        3.62        8.53      8.43 o
   5   5  10        1.28        5.99      8.88 o
   6   5  10        1.89        7.81      8.61 o
   7   5  10       23.85       25.12      9.26 o
  -7   6  10        0.02        2.49     11.29 o
  -6   6  10        0.55       -0.34     10.35 o
  -5   6  10       20.95       28.28     10.71 o
  -4   6  10       20.79       28.39     10.72 o
  -3   6  10        0.03       -0.13     10.79 o
  -2   6  10        4.49       15.34     10.50 o
  -1   6  10        0.83        6.83     11.68 o
   0   6  10        0.02        3.71     10.40 o
   1   6  10        4.23       20.94     10.22 o
   2   6  10       11.88       13.77     10.51 o
 -19   1  11       13.66       22.84      8.94 o
 -18   1  11        0.33       -4.33      8.55 o
 -17   1  11       14.40       21.20      8.97 o
 -16   1  11       19.95       16.57      8.66 o
 -15   1  11       38.80       43.84      7.08 o
 -14   1  11       21.82       31.05      7.78 o
 -13   1  11       44.96       39.42      6.93 o
 -12   1  11        0.82        3.81      6.53 o
 -11   1  11      191.85      193.66      6.68 o
 -10   1  11        0.21       -0.11      6.67 o
  -9   1  11      130.99      136.09      6.80 o
  -8   1  11       10.13       14.31      6.31 o
  -7   1  11       25.09       25.39      6.17 o
  -6   1  11        2.02        6.93      6.44 o
  -5   1  11        8.72       18.44      6.05 o
  -4   1  11        0.78        8.72      6.38 o
  -3   1  11       25.34       25.51      6.47 o
  -2   1  11        7.25        8.48      6.31 o
  -1   1  11       34.49       36.87      6.32 o
   0   1  11       82.25       80.66      6.46 o
   1   1  11      225.76      227.44      7.44 o
   2   1  11      203.87      197.81      6.66 o
   3   1  11        9.63       17.11      6.22 o
   4   1  11       54.56       61.42      6.16 o
   5   1  11        0.26       10.22      6.87 o
   6   1  11        0.28       11.19      6.59 o
   7   1  11        8.36        6.81      6.76 o
   8   1  11       14.50       25.10      6.67 o
   9   1  11       98.38       90.86      7.05 o
  10   1  11        2.04       12.55      7.36 o
  11   1  11        1.99        2.23      7.89 o
  12   1  11       52.22       43.43      8.32 o
  13   1  11        0.08        7.84      8.27 o
 -18   2  11        0.05        1.48      8.62 o
 -17   2  11       10.65       16.81      8.66 o
 -16   2  11        0.27        2.27      7.73 o
 -15   2  11        0.05        9.23      7.66 o
 -14   2  11        1.71        4.55      7.30 o
 -13   2  11       53.88       51.25      7.39 o
 -12   2  11       12.12       18.06      6.86 o
 -11   2  11        5.61       13.76      6.96 o
 -10   2  11       46.75       48.82      6.81 o
  -9   2  11        1.18        6.29      6.58 o
  -8   2  11        5.79       13.44      6.48 o
  -7   2  11       59.68       69.38      7.02 o
  -6   2  11      339.06      359.68      8.04 o
  -5   2  11      493.12      517.96      8.32 o
  -4   2  11       27.65       25.57      7.08 o
  -3   2  11        5.50       12.59      7.00 o
  -2   2  11       33.47       34.78      6.80 o
  -1   2  11      150.11      149.63      6.78 o
   0   2  11       31.24       31.40      6.84 o
   1   2  11        1.05        5.71      6.31 o
   2   2  11       26.15       29.13      7.28 o
   3   2  11       37.16       43.67      6.84 o
   4   2  11       96.97       96.55      7.01 o
   5   2  11       78.36       80.35      6.66 o
   6   2  11       67.48       61.48      6.72 o
   7   2  11        6.65       14.72      6.71 o
   8   2  11      135.34      130.89      7.73 o
   9   2  11       12.03       15.14      7.39 o
  10   2  11        0.00        3.56      7.23 o
  11   2  11        0.74       10.44      8.08 o
  12   2  11        1.36        8.54      8.44 o
  13   2  11        0.01       12.58      9.41 o
 -17   3  11        0.01        5.80      8.93 o
 -16   3  11        0.14        5.25      8.38 o
 -15   3  11        0.01        0.37      7.71 o
 -14   3  11        2.31        2.70      7.97 o
 -13   3  11        2.44        9.55      7.56 o
 -12   3  11        3.80       10.44      8.15 o
 -11   3  11        0.13        9.54      7.64 o
 -10   3  11      132.82      130.17      8.15 o
  -9   3  11        1.58        1.16      8.09 o
  -8   3  11        5.49        5.12      7.81 o
  -7   3  11        5.69       12.28      8.24 o
  -6   3  11      276.17      261.96      8.16 o
  -5   3  11        0.43        5.18      7.22 o
  -4   3  11       21.21       27.43      7.46 o
  -3   3  11        0.13        6.31      7.89 o
  -2   3  11      168.52      180.41      7.86 o
  -1   3  11       34.08       24.17      7.70 o
   0   3  11       58.61       62.33      8.09 o
   1   3  11       24.71       29.52      7.36 o
   2   3  11      352.93      329.78      7.67 o
   3   3  11       12.52       20.73      7.53 o
   4   3  11        8.84       15.81      7.05 o
   5   3  11      159.17      156.41      7.71 o
   6   3  11       17.70       20.99      7.40 o
   7   3  11        0.37        4.33      7.70 o
   8   3  11       39.03       40.02      7.98 o
   9   3  11        5.51        7.43      8.17 o
  10   3  11        1.16       11.65      8.02 o
  11   3  11        8.18       14.33      8.84 o
 -15   4  11        3.54        4.79      9.38 o
 -14   4  11       42.77       49.73      9.11 o
 -13   4  11       56.80       71.04      8.54 o
 -12   4  11        7.24       10.10      8.91 o
 -11   4  11        1.76        4.17      8.80 o
 -10   4  11       14.80       18.07      8.37 o
  -9   4  11        1.82        9.79      8.52 o
  -8   4  11        0.85        3.30      8.42 o
  -7   4  11        8.81       17.67      8.37 o
  -6   4  11      115.52      118.04      8.90 o
  -5   4  11       41.58       34.91      9.11 o
  -4   4  11        4.08        8.34      8.64 o
  -3   4  11       96.16       93.17      9.21 o
  -2   4  11      679.90      686.69     11.59 o
  -1   4  11       24.08       40.60      8.78 o
   0   4  11      130.67      125.26      9.15 o
   1   4  11       98.86      102.82      8.70 o
   2   4  11        0.00        5.90      7.78 o
   3   4  11        0.76       10.94      9.09 o
   4   4  11        2.99        1.47      8.58 o
   5   4  11       40.03       40.33      7.84 o
   6   4  11        2.36        6.18      7.80 o
   7   4  11       39.70       43.20      8.36 o
   8   4  11       58.87       63.11      8.11 o
   9   4  11       48.61       46.91      8.27 o
 -12   5  11        7.68       14.56      9.40 o
 -11   5  11        0.96       -1.03      9.37 o
 -10   5  11       28.91       41.55      9.14 o
  -9   5  11       21.46       32.09      9.47 o
  -8   5  11       42.14       45.21      8.88 o
  -7   5  11       28.98       33.19     10.00 o
  -6   5  11      179.66      177.81      9.83 o
  -5   5  11       50.17       50.41     10.36 o
  -4   5  11      209.18      195.84     10.78 o
  -3   5  11       21.66       17.22      9.73 o
  -2   5  11        7.41       -0.14      9.10 o
  -1   5  11       34.97       36.28     10.10 o
   0   5  11       74.02       61.10      9.75 o
   1   5  11        5.37        4.67      9.30 o
   2   5  11       16.09       23.79      9.61 o
   3   5  11        8.79       13.19     10.87 o
   4   5  11        0.65        5.51      8.88 o
   5   5  11       21.89       32.57      9.17 o
   6   5  11        7.53       16.56      9.54 o
  -5   6  11        9.00       19.07     11.61 o
  -4   6  11        0.55       12.68     10.77 o
  -3   6  11        0.44        7.01     11.32 o
  -2   6  11        3.38       11.35     10.78 o
  -1   6  11        0.96        7.80     10.78 o
   0   6  11       15.70       15.93     10.85 o
 -19   0  12       15.38       24.87     12.92 o
 -18   0  12        9.60       13.58     11.94 o
 -17   0  12        0.01       -1.31     11.79 o
 -16   0  12       37.35       36.42     12.50 o
 -15   0  12        2.31        5.07      9.95 o
 -14   0  12       45.42       58.15      9.55 o
 -13   0  12        5.28       17.85      9.34 o
 -12   0  12        0.80        0.92      9.75 o
 -11   0  12        8.90       15.90      9.01 o
 -10   0  12       20.74       19.70      9.19 o
  -9   0  12       19.70       28.53      8.86 o
  -8   0  12        0.02       -1.63      8.84 o
  -7   0  12        3.84       -1.61      8.40 o
  -6   0  12        0.93        8.78      8.87 o
  -5   0  12       60.31       64.20      9.10 o
  -4   0  12      105.83       95.25      9.17 o
  -3   0  12       13.75       13.54      9.57 o
  -2   0  12       66.62       76.59      8.46 o
  -1   0  12      184.23      166.53     10.51 o
   0   0  12       65.99       65.76      9.03 o
   1   0  12       15.09        9.03      8.28 o
   2   0  12       23.26       20.62      8.88 o
   3   0  12        1.64        9.43      8.80 o
   4   0  12        7.19       14.60      9.05 o
   5   0  12       26.56       40.15      9.15 o
   6   0  12        1.97       10.70      9.23 o
   7   0  12        0.08        9.82      9.46 o
   8   0  12       98.50      109.45      8.99 o
   9   0  12      156.17      168.56      9.61 o
  10   0  12       16.95       31.81     11.84 o
  11   0  12       24.10       18.17     11.57 o
  12   0  12        0.00        1.59     11.98 o
  13   0  12        3.34       -1.74     12.11 o
 -19   1  12        0.13       -0.87      9.43 o
 -18   1  12       12.58       16.34      8.98 o
 -17   1  12        2.32       10.83      8.09 o
 -16   1  12        3.59        3.06      7.02 o
 -15   1  12        4.09        0.00      7.65 o
 -14   1  12        0.90       10.75      6.85 o
 -13   1  12        1.22        2.63      6.42 o
 -12   1  12        9.41       21.41      6.41 o
 -11   1  12        0.52       -0.55      6.65 o
 -10   1  12        3.77       15.57      6.64 o
  -9   1  12       15.66       15.24      6.20 o
  -8   1  12        5.74       13.81      6.32 o
  -7   1  12       40.52       35.33      6.48 o
  -6   1  12       40.76       51.72      6.75 o
  -5   1  12       45.53       44.49      6.51 o
  -4   1  12        5.32       19.54      6.11 o
  -3   1  12        3.33        8.30      6.18 o
  -2   1  12      104.11      122.14      6.53 o
  -1   1  12       53.75       56.47      6.84 o
   0   1  12      298.16      301.45      7.18 o
   1   1  12       64.43       70.44      6.82 o
   2   1  12       83.85       77.29      6.58 o
   3   1  12       53.40       53.20      6.24 o
   4   1  12       59.42       57.17      6.30 o
   5   1  12      148.19      153.77      6.60 o
   6   1  12       12.59       15.90      6.37 o
   7   1  12       33.96       32.50      6.59 o
   8   1  12        1.00       11.55      6.96 o
   9   1  12        1.12        6.64      7.82 o
  10   1  12        0.40        5.89      7.21 o
  11   1  12        0.80        2.37      7.98 o
  12   1  12       10.44       29.71      8.75 o
 -18   2  12        0.35        1.99      8.57 o
 -17   2  12        0.90        7.74      9.47 o
 -16   2  12       13.16       11.54      7.63 o
 -15   2  12        7.22       14.76      7.53 o
 -14   2  12       72.02       76.68      7.63 o
 -13   2  12       12.62       16.59      7.36 o
 -12   2  12        1.23        7.69      7.26 o
 -11   2  12       93.66       83.84      7.33 o
 -10   2  12        1.79        0.23      6.72 o
  -9   2  12       37.36       47.83      6.50 o
  -8   2  12       48.95       50.75      7.01 o
  -7   2  12        1.47        5.64      6.91 o
  -6   2  12       17.62       24.73      7.34 o
  -5   2  12        6.64       11.95      7.24 o
  -4   2  12        4.02       13.69      6.93 o
  -3   2  12        0.57        4.84      6.71 o
  -2   2  12      313.30      299.57      7.57 o
  -1   2  12       71.52       80.39      7.02 o
   0   2  12      106.76      115.80      7.09 o
   1   2  12        1.51       13.35      6.47 o
   2   2  12        9.44       16.07      7.47 o
   3   2  12       30.26       33.16      6.52 o
   4   2  12       10.79       14.05      7.02 o
   5   2  12      128.95      114.03      7.19 o
   6   2  12       59.75       60.42      6.66 o
   7   2  12        3.39        3.26      7.12 o
   8   2  12        4.22       15.33      7.48 o
   9   2  12        7.05       14.27      7.65 o
  10   2  12        1.60       11.66      7.92 o
  11   2  12        1.33        9.10      8.73 o
  12   2  12        0.89        4.55      9.39 o
 -17   3  12        3.29        9.86     10.03 o
 -16   3  12        6.94       12.87      8.37 o
 -15   3  12        0.11        4.88      7.86 o
 -14   3  12       13.75       19.41      8.27 o
 -13   3  12        6.89        8.63      7.83 o
 -12   3  12        0.34       13.49      8.65 o
 -11   3  12        1.33        6.61      7.56 o
 -10   3  12      176.43      158.06      8.85 o
  -9   3  12       61.19       62.91      8.31 o
  -8   3  12       24.78       30.64      8.22 o
  -7   3  12       45.99       53.15      7.40 o
  -6   3  12       31.65       25.99      7.43 o
  -5   3  12       56.62       50.73      7.42 o
  -4   3  12        6.06       21.20      7.63 o
  -3   3  12        1.23       11.05      7.51 o
  -2   3  12       99.06      108.85      8.06 o
  -1   3  12        2.97        3.81      7.68 o
   0   3  12       62.85       62.72      7.42 o
   1   3  12        0.42        2.38      7.26 o
   2   3  12      298.95      317.46      8.69 o
   3   3  12      556.97      516.73      8.52 o
   4   3  12        2.38       18.43      7.89 o
   5   3  12      325.02      333.71      8.46 o
   6   3  12        0.25        5.42      7.50 o
   7   3  12       24.47       36.36      7.72 o
   8   3  12        1.61        5.86      7.89 o
   9   3  12       35.51       37.20      7.99 o
  10   3  12        4.12        4.28      8.58 o
 -15   4  12        6.86        4.54      9.07 o
 -14   4  12        6.41       14.19      8.99 o
 -13   4  12        2.21       10.24      8.87 o
 -12   4  12        4.64       14.39      9.00 o
 -11   4  12        4.32       17.51      9.39 o
 -10   4  12        9.34       19.85      8.47 o
  -9   4  12       12.12       18.36      8.82 o
  -8   4  12        0.85       -4.08      8.46 o
  -7   4  12       23.96       24.14      9.15 o
  -6   4  12      101.55       87.42      8.55 o
  -5   4  12      252.39      250.85      9.02 o
  -4   4  12        0.14       15.10      9.56 o
  -3   4  12       12.68       14.88      8.82 o
  -2   4  12       79.79       93.82      9.02 o
  -1   4  12      275.90      260.64      9.19 o
   0   4  12        4.10        6.36      8.95 o
   1   4  12       17.13       30.31      8.54 o
   2   4  12        1.01        8.13      8.83 o
   3   4  12        0.35        8.86      9.15 o
   4   4  12        0.14        6.73      7.92 o
   5   4  12        7.75       10.74      8.01 o
   6   4  12       52.79       56.10      8.44 o
   7   4  12      129.14      117.83      8.42 o
   8   4  12        3.74       14.44      8.73 o
 -11   5  12        0.06       -0.13      9.47 o
 -10   5  12       13.59       24.03      9.59 o
  -9   5  12       27.74       26.70      9.66 o
  -8   5  12       48.49       45.35      9.51 o
  -7   5  12       21.64       15.89      8.88 o
  -6   5  12       30.87       39.70      9.16 o
  -5   5  12      135.06      144.19     10.49 o
  -4   5  12        9.92       19.62     10.25 o
  -3   5  12        1.01        0.02      9.91 o
  -2   5  12        9.55       20.04      9.53 o
  -1   5  12       24.97       40.59      9.55 o
   0   5  12       14.56        2.91     10.24 o
   1   5  12       31.62       35.61     10.08 o
   2   5  12        3.22        5.63      9.83 o
   3   5  12       29.68       42.53     11.48 o
   4   5  12        8.72       20.13      9.05 o
   5   5  12        0.07       10.96      9.40 o
 -18   1  13        0.08       15.15      9.20 o
 -17   1  13        9.68       18.37      8.55 o
 -16   1  13       26.56       27.66      7.86 o
 -15   1  13        0.66        7.35      7.55 o
 -14   1  13       50.91       55.56      6.63 o
 -13   1  13        3.87       10.62      6.93 o
 -12   1  13       25.41       21.26      6.41 o
 -11   1  13       51.19       45.92      6.66 o
 -10   1  13       24.63       30.05      6.40 o
  -9   1  13        9.02       17.43      6.62 o
  -8   1  13        0.29        4.09      6.94 o
  -7   1  13      351.49      319.83      7.43 o
  -6   1  13      121.07      119.01      7.09 o
  -5   1  13      277.88      270.18      7.29 o
  -4   1  13      530.01      500.42      7.93 o
  -3   1  13       35.12       36.01      6.53 o
  -2   1  13       79.19       71.53      7.04 o
  -1   1  13        4.27        5.20      6.77 o
   0   1  13       83.72       84.13      7.76 o
   1   1  13       42.90       48.15      6.50 o
   2   1  13      127.48      144.40      6.76 o
   3   1  13       27.76       36.16      6.20 o
   4   1  13       11.80       11.27      6.61 o
   5   1  13        1.93        9.40      6.52 o
   6   1  13       30.29       28.73      6.70 o
   7   1  13        2.19        7.56      6.35 o
   8   1  13       13.19       16.22      6.45 o
   9   1  13        0.21        2.83      7.77 o
  10   1  13        3.40       14.67      8.36 o
  11   1  13        0.39        8.01      9.50 o
  12   1  13        2.83       18.98     10.02 o
 -17   2  13        3.19       12.18      8.17 o
 -16   2  13       38.09       35.55      7.80 o
 -15   2  13       27.36       26.92      7.63 o
 -14   2  13        3.92        6.77      7.65 o
 -13   2  13       24.63       21.04      7.33 o
 -12   2  13       40.57       41.45      7.03 o
 -11   2  13       32.21       36.78      6.53 o
 -10   2  13       17.02       18.68      6.92 o
  -9   2  13       30.42       41.17      7.14 o
  -8   2  13        2.93        4.93      6.64 o
  -7   2  13       40.37       35.43      6.94 o
  -6   2  13       23.81       40.64      6.94 o
  -5   2  13       59.94       59.79      7.20 o
  -4   2  13        7.07       13.26      7.13 o
  -3   2  13      333.91      314.16      7.60 o
  -2   2  13      144.97      135.66      7.32 o
  -1   2  13       57.68       53.93      7.01 o
   0   2  13     1479.14     1427.87     18.46 o
   1   2  13       41.90       50.11      7.63 o
   2   2  13      191.35      183.55      7.05 o
   3   2  13        0.99        2.60      6.56 o
   4   2  13       95.64      100.00      6.69 o
   5   2  13        9.15       18.68      6.99 o
   6   2  13       43.36       52.51      7.31 o
   7   2  13        2.98        9.99      7.75 o
   8   2  13        2.80       11.17      7.32 o
   9   2  13        9.19       11.38      7.76 o
  10   2  13        7.51       11.79      7.81 o
  11   2  13        5.30       11.00      8.28 o
 -16   3  13       10.08       18.69      8.37 o
 -15   3  13        3.56        7.40      8.19 o
 -14   3  13        0.13       11.81      8.61 o
 -13   3  13        3.04        6.17      8.25 o
 -12   3  13       19.35       23.43      8.46 o
 -11   3  13       32.51       23.71      8.13 o
 -10   3  13        0.05       -8.37      8.09 o
  -9   3  13        2.90       -1.19      8.43 o
  -8   3  13      219.41      198.90      8.00 o
  -7   3  13        0.28        0.88      7.40 o
  -6   3  13        5.34        2.07      7.55 o
  -5   3  13       17.48       20.43      7.90 o
  -4   3  13      135.11      129.19      7.82 o
  -3   3  13       12.56       12.12      7.67 o
  -2   3  13       21.76       27.83      7.32 o
  -1   3  13        0.07       10.50      7.18 o
   0   3  13       78.68       83.13      7.50 o
   1   3  13       51.14       62.64      7.23 o
   2   3  13       33.99       32.39      7.88 o
   3   3  13        3.88        7.79      7.21 o
   4   3  13      449.36      455.19      8.65 o
   5   3  13       59.23       76.43      8.20 o
   6   3  13        5.26       16.77      8.07 o
   7   3  13        0.00       11.94      7.86 o
   8   3  13       78.00       77.87      8.26 o
   9   3  13       36.12       44.41      8.99 o
 -14   4  13        7.55       15.40      9.19 o
 -13   4  13        1.17       -1.28      9.64 o
 -12   4  13        3.23       -0.31      9.05 o
 -11   4  13       10.49       16.58      9.52 o
 -10   4  13        5.79        9.77      9.33 o
  -9   4  13       14.85       20.05      8.68 o
  -8   4  13        0.03       10.87      8.95 o
  -7   4  13        0.01        5.39      8.77 o
  -6   4  13        4.24        6.82      8.84 o
  -5   4  13        0.63        4.41      8.47 o
  -4   4  13      169.30      160.82      8.86 o
  -3   4  13       23.76       26.41      8.53 o
  -2   4  13       13.25       18.18      8.49 o
  -1   4  13        1.66       15.15      8.34 o
   0   4  13        2.62        9.21      8.35 o
   1   4  13        0.04       -0.61      8.95 o
   2   4  13        1.20        5.99      9.15 o
   3   4  13        0.35        6.17      8.11 o
   4   4  13        2.06        8.44      8.59 o
   5   4  13        0.45        2.75      8.69 o
   6   4  13       16.53       19.27      8.32 o
   7   4  13        1.45       10.35      8.65 o
 -10   5  13       10.17        9.43      9.43 o
  -9   5  13        0.49        0.56      9.40 o
  -8   5  13        8.75       11.76      9.45 o
  -7   5  13        0.01        8.22      9.16 o
  -6   5  13       28.49       33.46     10.09 o
  -5   5  13       10.06       24.88     10.44 o
  -4   5  13       21.66       20.12     10.34 o
  -3   5  13        0.15        1.33     10.11 o
  -2   5  13        4.51        2.08     10.21 o
  -1   5  13        0.59       -4.25      9.89 o
   0   5  13       16.20       17.19     10.29 o
   1   5  13       12.36       21.23      9.91 o
   2   5  13        0.00        9.27     12.22 o
   3   5  13        0.92        8.09     10.34 o
   4   5  13        2.80        6.76      9.81 o
 -18   0  14        3.65       27.33     12.81 o
 -17   0  14        2.35        7.54     12.32 o
 -16   0  14        2.73        1.73      9.73 o
 -15   0  14        2.32        3.94      9.96 o
 -14   0  14      163.25      184.37     12.61 o
 -13   0  14       20.59       27.57      9.47 o
 -12   0  14      160.65      149.58      9.40 o
 -11   0  14        6.48        1.13      9.52 o
 -10   0  14     1231.01     1247.24     15.29 o
  -9   0  14     1374.82     1332.93     13.34 o
  -8   0  14      185.90      192.15      9.85 o
  -7   0  14     1303.25     1265.53     17.31 o
  -6   0  14      170.88      180.21      9.72 o
  -5   0  14        6.94       14.57      8.88 o
  -4   0  14      802.88      768.27     12.36 o
  -3   0  14     1007.55      991.89     12.79 o
  -2   0  14      162.49      173.24     11.32 o
  -1   0  14      267.38      235.26      8.91 o
   0   0  14      133.79      143.44      9.45 o
   1   0  14        8.71       19.88      8.73 o
   2   0  14        5.24        9.38      9.62 o
   3   0  14      174.55      175.38      9.21 o
   4   0  14       40.83       47.26      8.59 o
   5   0  14      133.80      130.22      9.85 o
   6   0  14        9.85        5.56      8.84 o
   7   0  14        7.66        9.90      8.98 o
   8   0  14       39.35       37.30     10.94 o
   9   0  14        7.06       10.31      9.33 o
  10   0  14       10.49        6.50     12.13 o
  11   0  14        8.33       -1.35     14.59 o
 -18   1  14       30.01       34.78      9.77 o
 -17   1  14       46.52       40.35      8.09 o
 -16   1  14       15.88       21.30      7.98 o
 -15   1  14       12.64       21.88      7.76 o
 -14   1  14      120.51      119.92      7.37 o
 -13   1  14       98.73      110.54      6.93 o
 -12   1  14        8.58       23.41      6.86 o
 -11   1  14      111.06      117.81      6.62 o
 -10   1  14       45.69       46.70      7.11 o
  -9   1  14       22.34       27.47      6.80 o
  -8   1  14        0.56        8.32      6.35 o
  -7   1  14       74.82       80.31      7.41 o
  -6   1  14      664.48      638.68      8.74 o
  -5   1  14      980.95      929.66      8.75 o
  -4   1  14       75.66       87.81      7.34 o
  -3   1  14      818.27      833.55      9.49 o
  -2   1  14       49.98       51.03      7.34 o
  -1   1  14      116.07      101.52      7.13 o
   0   1  14      206.24      202.98      7.79 o
   1   1  14      362.39      357.92      7.43 o
   2   1  14       13.04       23.70      6.79 o
   3   1  14       36.43       35.83      6.85 o
   4   1  14       14.08       21.26      6.50 o
   5   1  14        0.39        1.25      6.47 o
   6   1  14        0.53        5.99      7.06 o
   7   1  14       51.17       51.45      6.47 o
   8   1  14       34.47       48.46      7.55 o
   9   1  14       32.51       38.22      8.04 o
  10   1  14        3.54       14.82      8.20 o
  11   1  14        0.00        8.92      8.90 o
 -17   2  14        6.05       13.02      8.70 o
 -16   2  14        0.13        2.08      8.56 o
 -15   2  14        4.62        9.64      7.97 o
 -14   2  14        0.08        4.75      8.39 o
 -13   2  14      106.20      101.76      8.32 o
 -12   2  14        0.59        4.47      7.02 o
 -11   2  14       40.10       40.64      7.33 o
 -10   2  14        0.04        7.20      6.84 o
  -9   2  14       90.88       83.09      6.79 o
  -8   2  14        3.40        5.35      6.68 o
  -7   2  14        3.63        2.49      7.49 o
  -6   2  14       68.31       67.54      7.24 o
  -5   2  14        1.95        5.75      7.25 o
  -4   2  14       67.65       66.52      6.97 o
  -3   2  14       17.79       25.10      7.17 o
  -2   2  14      128.99      133.66      7.39 o
  -1   2  14      526.83      483.10      8.29 o
   0   2  14      188.80      196.99      7.47 o
   1   2  14      517.28      509.19      8.67 o
   2   2  14       21.14       31.67      6.78 o
   3   2  14       87.52       83.74      7.53 o
   4   2  14      103.56      115.13      7.24 o
   5   2  14       57.65       65.71      7.39 o
   6   2  14        5.67        6.40      6.89 o
   7   2  14        5.28       11.27      7.20 o
   8   2  14        0.69       10.27      7.24 o
   9   2  14        6.22       11.96      9.00 o
  10   2  14       19.20       25.96      9.33 o
 -16   3  14        1.24       10.44      9.09 o
 -15   3  14        4.55       12.86      8.50 o
 -14   3  14        0.43       11.71      8.64 o
 -13   3  14        3.31        7.62      8.48 o
 -12   3  14        1.83        6.75      8.03 o
 -11   3  14       15.78       17.68      8.67 o
 -10   3  14        7.13       13.71      8.54 o
  -9   3  14       60.13       60.14      7.81 o
  -8   3  14        5.74        7.36      7.91 o
  -7   3  14       93.34       88.53      8.10 o
  -6   3  14       21.45       18.48      7.66 o
  -5   3  14       41.58       51.89      7.79 o
  -4   3  14        4.12        5.08      7.46 o
  -3   3  14        0.45        5.14      7.32 o
  -2   3  14       32.35       26.75      7.74 o
  -1   3  14       23.83       19.66      7.39 o
   0   3  14        0.38        7.07      7.46 o
   1   3  14        6.28       15.51      7.63 o
   2   3  14        3.03       11.78      8.47 o
   3   3  14      173.25      170.66      7.66 o
   4   3  14       37.55       37.15      7.41 o
   5   3  14      218.02      230.93      8.49 o
   6   3  14       31.32       35.68      8.49 o
   7   3  14        0.08        1.15      8.52 o
   8   3  14        0.04       10.10      9.76 o
 -13   4  14        0.71        5.54      9.77 o
 -12   4  14        0.76       13.78      9.09 o
 -11   4  14        7.33       -2.86      9.33 o
 -10   4  14        1.77        8.00      9.19 o
  -9   4  14        0.00       12.66      9.31 o
  -8   4  14        1.38        7.33      8.58 o
  -7   4  14        8.13       16.22      8.60 o
  -6   4  14        0.06       10.39      9.35 o
  -5   4  14        2.67        8.97      8.64 o
  -4   4  14        0.14        4.77      8.52 o
  -3   4  14        8.61       13.10      9.05 o
  -2   4  14        6.12       11.93      8.45 o
  -1   4  14       10.19       21.00      9.14 o
   0   4  14        1.83        3.48      8.69 o
   1   4  14        4.93        3.75      9.28 o
   2   4  14        0.07       12.78      9.82 o
   3   4  14        4.84        4.46      8.61 o
   4   4  14        8.73       17.96      8.35 o
   5   4  14        2.33       12.64      9.26 o
   6   4  14        0.00       -2.38      9.07 o
  -9   5  14        0.68        9.03      9.81 o
  -8   5  14        0.90        5.83     10.01 o
  -7   5  14       10.09       26.03      9.92 o
  -6   5  14        0.27        4.53     10.50 o
  -5   5  14       16.66       27.93     10.56 o
  -4   5  14        3.91       14.70      9.78 o
  -3   5  14        2.49       10.88      9.77 o
  -2   5  14        2.34       10.76     10.52 o
  -1   5  14       15.19       17.69      9.93 o
   0   5  14        2.24        6.80     10.01 o
   1   5  14        7.06        3.01     10.11 o
   2   5  14        1.29        2.56     11.90 o
 -17   1  15        3.99        7.33      8.39 o
 -16   1  15        9.36       25.35      8.20 o
 -15   1  15       62.94       67.35      7.16 o
 -14   1  15       68.35       73.00      7.29 o
 -13   1  15       15.64       17.45      7.17 o
 -12   1  15      136.44      125.43      7.37 o
 -11   1  15      246.49      248.41      7.49 o
 -10   1  15       18.57       16.49      6.60 o
  -9   1  15        9.54        9.47      6.35 o
  -8   1  15      121.82      121.30      6.79 o
  -7   1  15      372.03      370.09      7.74 o
  -6   1  15       42.35       55.20      6.94 o
  -5   1  15      423.33      410.97      7.22 o
  -4   1  15      475.93      441.02      7.82 o
  -3   1  15      467.05      471.59      7.52 o
  -2   1  15      273.21      267.42      7.15 o
  -1   1  15       26.67       35.62      7.49 o
   0   1  15        1.18        4.96      6.30 o
   1   1  15        4.28       11.06      6.51 o
   2   1  15        4.55       15.58      6.87 o
   3   1  15        0.03       11.05      6.41 o
   4   1  15        4.98       14.29      6.85 o
   5   1  15      118.48      121.56      7.26 o
   6   1  15        0.06        5.35      6.87 o
   7   1  15        0.41        5.95      7.19 o
   8   1  15        3.54        6.58      7.34 o
   9   1  15       29.12       30.40      8.51 o
 -16   2  15       52.96       50.05      8.41 o
 -15   2  15       41.88       32.99      8.33 o
 -14   2  15        4.29        7.56      7.82 o
 -13   2  15       30.87       29.57      7.23 o
 -12   2  15       89.15       85.93      7.96 o
 -11   2  15        3.15       23.32      7.20 o
 -10   2  15       44.92       41.91      7.16 o
  -9   2  15      131.55      117.23      7.64 o
  -8   2  15        0.25        6.19      7.12 o
  -7   2  15        0.23        9.82      7.15 o
  -6   2  15       17.04       14.02      7.51 o
  -5   2  15        5.15        4.99      7.16 o
  -4   2  15       53.97       44.46      7.26 o
  -3   2  15       88.88       93.74      7.45 o
  -2   2  15        2.36        9.76      6.75 o
  -1   2  15      178.44      180.15      7.36 o
   0   2  15      163.58      164.62      7.57 o
   1   2  15      339.60      316.11      7.41 o
   2   2  15       44.96       48.90      6.94 o
   3   2  15        4.39        7.44      6.99 o
   4   2  15        5.69        7.60      6.74 o
   5   2  15       16.62       21.03      7.56 o
   6   2  15        2.94       18.31      7.10 o
   7   2  15        1.73        6.80      7.64 o
   8   2  15        0.87        7.89      8.08 o
   9   2  15        4.26        9.15      8.59 o
 -15   3  15        6.84       22.34      9.31 o
 -14   3  15        0.47        1.24      9.40 o
 -13   3  15        0.87        2.23      8.54 o
 -12   3  15        6.66       10.18      9.47 o
 -11   3  15        9.79       12.03      8.58 o
 -10   3  15       18.00       21.55      8.40 o
  -9   3  15        2.70       -0.03      7.97 o
  -8   3  15       31.51       33.74      8.30 o
  -7   3  15        0.17       -0.75      8.19 o
  -6   3  15        1.02        2.55      7.59 o
  -5   3  15       16.87       12.05      7.47 o
  -4   3  15       24.19       24.55      8.19 o
  -3   3  15       50.55       54.88      8.05 o
  -2   3  15        2.40        6.53      8.08 o
  -1   3  15        1.89        6.66      7.72 o
   0   3  15       20.00       24.18      7.78 o
   1   3  15        0.28        5.40      8.10 o
   2   3  15        1.39        2.14      7.63 o
   3   3  15       38.51       47.51      7.64 o
   4   3  15       13.27       19.14      8.02 o
   5   3  15       10.36       20.59      8.46 o
   6   3  15        0.50        9.24      8.23 o
   7   3  15       13.70       16.60      8.80 o
 -12   4  15        2.35       14.19      9.78 o
 -11   4  15        6.51       15.12      9.24 o
 -10   4  15        0.40        5.28      9.20 o
  -9   4  15        0.00        5.01      8.95 o
  -8   4  15        1.32        5.55      8.86 o
  -7   4  15       44.40       44.40      8.89 o
  -6   4  15       15.80       12.79      9.06 o
  -5   4  15       11.98       14.67      8.35 o
  -4   4  15       22.54       13.28      8.86 o
  -3   4  15        6.17       13.98      8.77 o
  -2   4  15        0.01        4.58      8.53 o
  -1   4  15        7.01        2.97      8.61 o
   0   4  15       16.99       17.29      8.79 o
   1   4  15        0.44        4.02      9.11 o
   2   4  15       20.14       18.31     10.42 o
   3   4  15       19.57       24.82      8.92 o
   4   4  15        8.58       11.53      8.80 o
   5   4  15        4.61       12.60      9.67 o
  -7   5  15        0.01        4.77     10.95 o
  -6   5  15        0.39        3.18      9.99 o
  -5   5  15        0.46       -2.31     11.28 o
  -4   5  15        2.93       -2.40     10.56 o
  -3   5  15       12.50       16.00     10.73 o
  -2   5  15        2.31       10.81     10.73 o
  -1   5  15        1.37        2.01     10.68 o
 -17   0  16        2.40        0.24     11.16 o
 -16   0  16       19.83       35.04     11.04 o
 -15   0  16        0.51        6.70     10.26 o
 -14   0  16       56.66       46.95     10.52 o
 -13   0  16       63.35       62.79      9.98 o
 -12   0  16       91.31       96.84      9.70 o
 -11   0  16       17.84       21.59     10.00 o
 -10   0  16        3.86        4.49      9.60 o
  -9   0  16      506.15      503.12     10.82 o
  -8   0  16     2270.60     2210.48     20.12 o
  -7   0  16      798.22      817.10     12.04 o
  -6   0  16      189.74      164.36     12.02 o
  -5   0  16       19.90       21.61      9.26 o
  -4   0  16      296.39      287.54     10.13 o
  -3   0  16        4.18       14.54     11.01 o
  -2   0  16       38.74       48.47     10.48 o
  -1   0  16       18.02       13.38      9.03 o
   0   0  16      184.46      190.61     10.05 o
   1   0  16       21.98       19.39      9.60 o
   2   0  16      101.72       99.82      9.24 o
   3   0  16       39.08       32.04      9.76 o
   4   0  16      295.76      270.96     10.37 o
   5   0  16        0.05        0.22     10.39 o
   6   0  16       72.33       67.56      9.72 o
   7   0  16       44.96       41.77     10.30 o
   8   0  16        2.51       19.87     11.70 o
   9   0  16        2.78       17.25     10.82 o
 -17   1  16       29.67       37.23      8.31 o
 -16   1  16       44.93       42.29      8.63 o
 -15   1  16        4.37        6.33      7.67 o
 -14   1  16        0.84        3.86      7.78 o
 -13   1  16      112.08      123.50      7.82 o
 -12   1  16      384.06      385.08      8.10 o
 -11   1  16       57.91       59.96      7.27 o
 -10   1  16       15.05       27.76      6.99 o
  -9   1  16       14.21       11.11      6.99 o
  -8   1  16       44.43       55.21      7.22 o
  -7   1  16        0.74        9.41      6.97 o
  -6   1  16       48.94       50.78      6.68 o
  -5   1  16      151.89      150.82      7.27 o
  -4   1  16      692.68      655.09      8.00 o
  -3   1  16      102.37      105.99      6.76 o
  -2   1  16       65.07       53.30      7.16 o
  -1   1  16       34.90       36.43      7.68 o
   0   1  16      118.40      105.34      7.28 o
   1   1  16       13.80       19.50      6.95 o
   2   1  16      104.78       99.09      7.03 o
   3   1  16        0.03       19.06      7.03 o
   4   1  16        0.20        9.81      6.76 o
   5   1  16        1.51        2.72      6.68 o
   6   1  16        0.41        6.67      6.95 o
   7   1  16        8.27       19.17      7.51 o
   8   1  16        9.34       14.94      7.91 o
 -16   2  16       70.05       68.15      9.24 o
 -15   2  16        8.36       13.34      8.45 o
 -14   2  16       40.07       43.74      8.35 o
 -13   2  16       11.65        7.87      7.83 o
 -12   2  16       25.09       30.89      8.05 o
 -11   2  16        1.36        7.87      7.52 o
 -10   2  16       11.96       19.06      7.74 o
  -9   2  16       42.64       47.19      6.95 o
  -8   2  16       10.60       15.91      7.57 o
  -7   2  16       61.29       59.45      7.79 o
  -6   2  16       11.80       20.57      7.45 o
  -5   2  16       42.78       50.74      7.81 o
  -4   2  16       82.36       88.81      7.49 o
  -3   2  16        7.80        3.32      7.14 o
  -2   2  16      167.16      158.22      7.34 o
  -1   2  16       19.43       27.55      7.15 o
   0   2  16       26.63       31.95      8.38 o
   1   2  16       34.23       41.29      7.17 o
   2   2  16        7.72        8.40      7.08 o
   3   2  16        3.49        5.46      7.52 o
   4   2  16        2.45        3.77      7.35 o
   5   2  16        0.07       11.88      7.69 o
   6   2  16        0.41       10.82      7.71 o
   7   2  16        1.63       -3.67      7.77 o
 -14   3  16        1.60        3.73      9.04 o
 -13   3  16       16.19       34.37      9.53 o
 -12   3  16        6.35       13.20      9.43 o
 -11   3  16        8.13       18.82      9.15 o
 -10   3  16       20.54       16.45      8.24 o
  -9   3  16        5.94       11.69      8.26 o
  -8   3  16       27.11       35.77      8.71 o
  -7   3  16        3.79        8.30      8.15 o
  -6   3  16       50.56       45.90      8.27 o
  -5   3  16        9.45        7.98      8.24 o
  -4   3  16       14.26       19.29      8.04 o
  -3   3  16       23.81       26.15      8.26 o
  -2   3  16        8.85       16.74      8.28 o
  -1   3  16       27.50       27.14      8.12 o
   0   3  16       17.94       14.12      7.85 o
   1   3  16        2.49        8.03      8.35 o
   2   3  16       11.63       17.15      8.01 o
   3   3  16        0.41        4.48      7.70 o
   4   3  16       40.14       40.80      8.33 o
   5   3  16        0.77        9.49      8.72 o
   6   3  16       20.75       35.81      8.77 o
 -11   4  16        0.09       -0.99      9.31 o
 -10   4  16        2.91        1.63      9.66 o
  -9   4  16        1.82        4.97      9.36 o
  -8   4  16        0.75        4.10      9.41 o
  -7   4  16        1.80        6.38      9.57 o
  -6   4  16        0.25        3.20      8.75 o
  -5   4  16        7.54       15.14      8.82 o
  -4   4  16        2.43        7.20      8.90 o
  -3   4  16        8.54       13.09      8.61 o
  -2   4  16        8.98       14.23      8.79 o
  -1   4  16        0.02        3.63      8.96 o
   0   4  16        3.32       11.95      9.22 o
   1   4  16        0.69        8.31     10.01 o
   2   4  16        6.68       18.54      9.54 o
   3   4  16        2.38       10.60      9.80 o
 -16   1  17        0.05       14.74      8.19 o
 -15   1  17        8.21       19.47      8.26 o
 -14   1  17       17.55       21.68      7.81 o
 -13   1  17       42.98       41.60      7.52 o
 -12   1  17       52.52       54.48      7.88 o
 -11   1  17      167.04      151.48      7.51 o
 -10   1  17       93.41       92.54      7.40 o
  -9   1  17        0.02        3.89      7.40 o
  -8   1  17        5.48        4.09      7.06 o
  -7   1  17        0.13        8.72      6.98 o
  -6   1  17       32.33       40.61      7.68 o
  -5   1  17       10.95        7.98      6.76 o
  -4   1  17        0.40       -1.66      7.03 o
  -3   1  17       28.88       39.18      7.11 o
  -2   1  17       32.67       38.29      7.54 o
  -1   1  17       21.30       23.39      6.83 o
   0   1  17        1.50        7.85      6.79 o
   1   1  17      211.24      201.39      7.21 o
   2   1  17        0.60       -2.25      6.63 o
   3   1  17        0.88        3.79      7.08 o
   4   1  17        2.98        6.63      6.94 o
   5   1  17        0.40        5.65      7.55 o
   6   1  17       10.68        8.73      7.44 o
   7   1  17        1.98       14.67      7.94 o
 -15   2  17       50.85       47.56      9.25 o
 -14   2  17       32.18       30.36      8.37 o
 -13   2  17       11.26       16.69      7.84 o
 -12   2  17        1.16       11.54      7.83 o
 -11   2  17        8.92       16.61      7.59 o
 -10   2  17       54.27       53.89      7.24 o
  -9   2  17        1.39       12.00      8.15 o
  -8   2  17       21.18       23.85      8.24 o
  -7   2  17       52.58       59.20      7.99 o
  -6   2  17        3.55        8.47      7.66 o
  -5   2  17        3.59        7.23      7.43 o
  -4   2  17        0.56        3.96      7.37 o
  -3   2  17       19.34       18.53      7.59 o
  -2   2  17        1.31        5.32      7.07 o
  -1   2  17        0.22       11.64      7.04 o
   0   2  17        8.55       14.52      7.39 o
   1   2  17       11.78       12.93      7.26 o
   2   2  17       12.06       16.78      7.56 o
   3   2  17        0.15        7.54      7.54 o
   4   2  17        1.95        5.54      7.98 o
   5   2  17        8.94       20.92      7.84 o
   6   2  17        1.73        6.41      8.04 o
 -13   3  17        0.06       -4.68      9.47 o
 -12   3  17        7.90        4.35     10.06 o
 -11   3  17        0.13        8.58      8.92 o
 -10   3  17        0.67       19.88      8.79 o
  -9   3  17       14.12       16.86      8.48 o
  -8   3  17        1.92        6.87      8.22 o
  -7   3  17       63.18       59.94      8.79 o
  -6   3  17       44.22       62.14      8.22 o
  -5   3  17        1.44       15.35      8.31 o
  -4   3  17        4.87        7.96      8.44 o
  -3   3  17        2.51       12.23      8.36 o
  -2   3  17        1.55       11.73      8.04 o
  -1   3  17       11.36       29.65      8.31 o
   0   3  17        0.00        4.57      8.80 o
   1   3  17       16.59       26.65      7.94 o
   2   3  17       16.74       15.79      7.96 o
   3   3  17        9.81       19.85      8.35 o
   4   3  17        0.58       10.78      8.12 o
  -9   4  17        0.20       13.96      9.65 o
  -8   4  17        3.57        6.46      9.63 o
  -7   4  17       12.55        7.85      8.83 o
  -6   4  17        1.02       -0.42      9.09 o
  -5   4  17        1.39        6.30      9.03 o
  -4   4  17        0.80       14.64      9.58 o
  -3   4  17        0.28        1.54      9.15 o
  -2   4  17       45.82       56.23      9.42 o
  -1   4  17        4.00       14.99      9.22 o
   0   4  17        0.09        8.53      9.22 o
 -15   0  18       21.84       35.59     11.34 o
 -14   0  18        9.13       15.99     11.09 o
 -13   0  18       18.85       24.77     10.19 o
 -12   0  18        7.93       15.59     10.31 o
 -11   0  18       29.46       24.06     10.71 o
 -10   0  18       13.94       24.26     10.06 o
  -9   0  18      104.92      107.91     10.30 o
  -8   0  18       18.26       11.17     10.62 o
  -7   0  18        2.28        6.24     10.52 o
  -6   0  18       11.84        9.58     11.29 o
  -5   0  18       38.28       42.89      9.88 o
  -4   0  18      122.73      129.69     12.11 o
  -3   0  18       27.10       37.67      9.41 o
  -2   0  18       74.50       76.22      9.81 o
  -1   0  18        1.54        4.60      9.44 o
   0   0  18       24.61       40.11     10.27 o
   1   0  18        0.77        2.41     10.16 o
   2   0  18       26.77       27.87     10.25 o
   3   0  18        2.00        3.60      9.75 o
   4   0  18        2.48        6.70      9.72 o
   5   0  18        1.10        6.17     11.19 o
   6   0  18        0.49       14.21     10.78 o
 -15   1  18       16.48       21.84      8.39 o
 -14   1  18        3.67       14.45      7.86 o
 -13   1  18       27.66       36.05      7.94 o
 -12   1  18       60.80       68.99      7.94 o
 -11   1  18        6.89        9.79      7.67 o
 -10   1  18        6.03       10.81      7.24 o
  -9   1  18        4.76       12.67      7.64 o
  -8   1  18        7.14        8.55      7.29 o
  -7   1  18       33.50       33.67      7.60 o
  -6   1  18        0.32        7.12      7.47 o
  -5   1  18       14.47       18.93      7.33 o
  -4   1  18        6.88       14.83      6.95 o
  -3   1  18       12.39       19.82      7.21 o
  -2   1  18        2.00        1.73      7.53 o
  -1   1  18       12.25       22.64      7.17 o
   0   1  18        0.01        6.83      7.00 o
   1   1  18        2.38        1.54      7.05 o
   2   1  18       13.96       18.67      7.25 o
   3   1  18        0.05        3.30      7.12 o
   4   1  18       13.22       11.33      7.55 o
   5   1  18        0.04        8.21      7.65 o
   6   1  18        1.54        4.62      8.29 o
 -14   2  18       28.10       27.67      8.52 o
 -13   2  18        7.39       17.53      8.13 o
 -12   2  18        0.07        9.41      8.16 o
 -11   2  18       29.55       28.07      8.59 o
 -10   2  18        0.11        4.68      8.22 o
  -9   2  18        7.84        3.97      8.26 o
  -8   2  18       21.96       17.51      7.70 o
  -7   2  18        1.96        1.61      7.93 o
  -6   2  18        0.82        7.60      7.78 o
  -5   2  18        0.77       10.83      8.02 o
  -4   2  18      147.47      138.93      8.26 o
  -3   2  18       12.68       15.64      7.44 o
  -2   2  18       17.85       25.02      7.65 o
  -1   2  18       15.84       13.91      8.31 o
   0   2  18       14.37       20.25      7.59 o
   1   2  18        0.09        5.60      7.55 o
   2   2  18        8.40       16.88      7.70 o
   3   2  18        9.65       16.67      8.27 o
   4   2  18       13.52       24.03      8.30 o
 -12   3  18       14.73       20.83      8.89 o
 -11   3  18        4.41       12.25      8.89 o
 -10   3  18        1.46        2.23      8.61 o
  -9   3  18        9.84       19.84      8.64 o
  -8   3  18       34.03       45.11      8.33 o
  -7   3  18       22.33       26.71      8.81 o
  -6   3  18        3.39       10.96      9.07 o
  -5   3  18       23.44       33.24      9.12 o
  -4   3  18        0.80        8.54      8.76 o
  -3   3  18       11.91       11.82      8.71 o
  -2   3  18        2.56       15.10      8.74 o
  -1   3  18        2.18        2.68      8.71 o
   0   3  18        4.18        7.09      9.24 o
   1   3  18        2.47        2.99      8.81 o
   2   3  18        9.98       18.37      8.37 o
  -5   4  18        1.23        8.48      9.55 o
  -4   4  18        0.94        8.49      9.50 o
 -14   1  19        0.67       12.64      8.23 o
 -13   1  19        1.53        7.44      8.39 o
 -12   1  19        9.92       16.61      7.63 o
 -11   1  19        3.14        7.34      8.19 o
 -10   1  19        0.51        5.12      7.86 o
  -9   1  19       39.46       42.47      7.65 o
  -8   1  19        2.69        4.97      7.37 o
  -7   1  19       68.13       70.47      7.59 o
  -6   1  19        2.06        6.45      7.44 o
  -5   1  19        4.48        8.81      7.22 o
  -4   1  19        2.98       12.64      7.16 o
  -3   1  19       29.50       46.15      8.54 o
  -2   1  19        0.71        7.60      7.54 o
  -1   1  19       26.75       31.25      8.07 o
   0   1  19        0.00        7.11      7.30 o
   1   1  19        0.12       10.80      7.52 o
   2   1  19        0.05        6.99      7.65 o
   3   1  19        5.17        6.72      7.65 o
   4   1  19        1.45        8.33      8.52 o
 -12   2  19        9.16       15.38      8.23 o
 -11   2  19        4.53       21.51      8.34 o
 -10   2  19       10.73       21.34      8.34 o
  -9   2  19        0.37        3.09      8.78 o
  -8   2  19        3.03        6.44      7.94 o
  -7   2  19        0.81       20.77      8.72 o
  -6   2  19       16.23       13.88      8.29 o
  -5   2  19        0.55       13.10      8.22 o
  -4   2  19        2.84        6.69      7.86 o
  -3   2  19        5.49        4.19      8.12 o
  -2   2  19        4.39        5.20      8.46 o
  -1   2  19        3.41       14.86      8.03 o
   0   2  19        5.69       12.36      7.82 o
   1   2  19        4.73       12.58      7.88 o
   2   2  19        1.10        4.08      8.50 o
   3   2  19        5.57       11.85      8.19 o
  -9   3  19        3.98        7.79      8.84 o
  -8   3  19       10.38       11.08      8.87 o
  -7   3  19        0.02       16.40      9.12 o
  -6   3  19        1.95       12.25      8.76 o
  -5   3  19        0.00        8.58      8.46 o
  -4   3  19        5.27        6.08      8.48 o
  -3   3  19        2.58        9.89      9.05 o
  -2   3  19        2.28       10.74      9.44 o
  -1   3  19        3.50        7.69      9.97 o
   0   3  19        0.44        9.76      8.78 o
 -13   0  20        0.60       13.13     13.04 o
 -12   0  20       23.00       30.27     11.40 o
 -11   0  20        0.87        5.08     10.96 o
 -10   0  20        6.22       -2.06     10.84 o
  -9   0  20        0.00        6.64     10.77 o
  -8   0  20       11.21       10.45     10.75 o
  -7   0  20        0.01       -2.36     10.51 o
  -6   0  20       62.51       66.95     11.24 o
  -5   0  20        2.19       10.99     10.37 o
  -4   0  20        0.20        4.48     11.10 o
  -3   0  20       18.52       19.69     11.16 o
  -2   0  20        2.77       -3.54     11.33 o
  -1   0  20        3.48        5.48     12.27 o
   0   0  20       16.43       26.66     11.00 o
   1   0  20       15.39       15.87     11.00 o
   2   0  20        2.74       17.05     11.95 o
 -12   1  20        0.26       -0.22      8.26 o
 -11   1  20        6.33       14.28      8.00 o
 -10   1  20        3.89        5.90      8.31 o
  -9   1  20        1.75        1.14      7.87 o
  -8   1  20        0.82       15.61      8.53 o
  -7   1  20       12.64       16.23      7.85 o
  -6   1  20        0.23        5.17      7.44 o
  -5   1  20       11.87       18.86      7.96 o
  -4   1  20        0.39        2.27      8.93 o
  -3   1  20        2.60        1.81      8.17 o
  -2   1  20       10.11       21.62      7.66 o
  -1   1  20        3.29        7.53      7.43 o
   0   1  20        0.27        1.69      7.84 o
   1   1  20        8.69       12.70      8.17 o
   2   1  20        1.50       16.13      8.26 o
 -10   2  20        0.76       -2.27      8.93 o
  -9   2  20        0.06        9.63      8.64 o
  -8   2  20        9.59       12.71      9.06 o
  -7   2  20       19.89       25.61      9.10 o
  -6   2  20        6.91       13.83      8.29 o
  -5   2  20        4.48       12.83      8.26 o
  -4   2  20        0.28        6.36      8.65 o
  -3   2  20       11.45       23.69      8.56 o
  -2   2  20        8.08       10.88      9.05 o
  -1   2  20        7.14       13.69      8.22 o
   0   2  20       31.88       42.32      8.41 o
 -10   1  21       26.04       27.65      8.48 o
  -9   1  21        0.19        7.93      9.37 o
  -8   1  21        6.23       15.85      8.41 o
  -7   1  21        0.48       14.14      8.34 o
  -6   1  21        5.24        9.75      8.49 o
  -5   1  21       43.36       42.43      8.38 o
  -4   1  21        1.18        8.78      8.63 o
  -3   1  21       10.46       26.43      8.13 o
  -2   1  21       59.48       64.23      8.02 o
  -1   1  21       11.44       18.26      8.02 o
  -6   2  21        3.00       11.67      9.34 o
  -5   2  21        2.94        3.00      8.80 o
 
